# Supplementary material for: Plastic leachates impair picophytoplankton and dramatically reshape the marine microbiome
Source: Microbiome. 2022 Oct 24;10:179. doi: 10.1186/s40168-022-01369-x (PMC9590215; doi:10.1186/s40168-022-01369-x)
Supplement: Supplementary file 3 — Additional file 2: Table S1. Flow cytometric counts (cells mL-1) and forward scatter (FSC) of Synechococcus and two photosynthetic eukaryotic populations along with the ratio of the Synechococcus to total photosynthetic eukaryote populations. Table S2. Flow cytometric counts (cells mL-1) of bacterial and viral subpopulations and total populations along with the ratio of total virus populations to total bacterial populations. Table S3. Statistics for changes in flow cytometrically-quantified population abundances (count) of various populations at experimental day 6 for different treatments. Table S4. Measurements of photosynthetic efficiency for each treatment during the 6 days of the experiment. Table S5. (a) Concentrations of all of the metal tested with ICP-MS. Metal concentration is espressed in mg/L. Highlighted in green are the metal for which the concentration was above the limit of the detection for at least one of the treatment or for the seawater control. ICP-MS analysis was performed at the Elemental Analysis Facility at the Southern Cross University in Lismore,NSW (Australia) an accredited NATA facility for the analysis of seawater samples. Methods reference has the code for the NATA standard methodology followed. T0 indicates samples that were collected at the beginning of the experiment, day 6 samples that were collected at the end of the experiment . *PQL= Minimum dectection limit. (b) Concentrations of all of the metal tested with ICP-MS for the preliminary batch of PVC. Metal concentration is espressed in ug/L. Highlighted in green are the metal for which the concentration was above the limit of the detection for at least one of the replicate. ICP-MS analysis was performed at the Elemental Analysis Facility at the Southern Cross University in Lismore,NSW (Australia) an accredited NATA facility for the analysis of seawater samples. Table S6. Statistical test results for community profile groupings based on amplicon analyses. Table S7. Alpha diversity [file 40168_2022_1369_MOESM2_ESM.xlsx]

## Sheet: Suppl. Table1
Suppl. Table 1. Flow cytometric counts (cells mL-1) and forward scatter (FSC) of Synechococcus and two photosynthetic eukaryotic populations along with the ratio of the Synechococcus to total photosynthetic eukaryote populations.
Treatment	Series	time	Eukaryotes_mL	PEUK_mL	NEUK_mL	PeEUK_mL	Synechococcus _mL	Eukaryotes Mean FSC-A	PEUK Mean FSC-A	NEUK Mean FSC-A	PeEUK Mean FSC-A	Synechococcus Mean FSC-A	Synechococcus Eukaryotes ratio
SW	A	0	19940	15540	2500	730	70350	130346	6394.4	62567.9	123303	1874.9	3.52808
SW	B	0	20370	15130	3230	870	65070	24569.4	6151.6	82039.3	169880	1815.5	3.1944
PVC1	A	1	24330	19000	2730	770	87270	23618.9	6199.1	123610	162014	1719.8	3.58693
PVC1	B	1	22240	17300	2730	670	79220	14354.9	6552	53728.2	98263.4	1676.9	3.56205
PVC1	B	1	24270	19730	2470	670	79670	128450	6646.5	57477.5	122040	1797.1	3.28265
PVC1	C	1	21530	17670	1930	500	82670	109738	6415.9	51473.6	131488	1813.8	3.83976
PVC10	A	1	25030	19370	2430	870	87770	138752	6439.5	43061.4	231432	1730.8	3.50659
PVC10	B	1	23370	17070	2900	430	65670	12934.6	5651.4	56417.1	129184	2060.1	2.81001
PVC10	B	1	25110	19370	2130	1270	97110	16877.8	6391.2	53279.3	153719	1741.8	3.86738
PVC10	C	1	22370	18630	2070	530	79300	11912.7	6145.4	42189.6	128911	1691.9	3.54493
SW	A	1	19870	16200	1870	600	74420	118148	6418	51294.1	361555	1703	3.74534
SW	B	1	29830	23770	2600	730	101100	11672.1	6285.7	41608.2	134840	1767	3.38921
SW	D	1	19330	15730	2000	900	70500	14735	6225.4	36694.6	127958	1789.6	3.64718
ZnL	A	1	13530	7700	1670	0	81900	10734.8	4423.2	78122.9	####	1183.2	6.05322
ZnL	B	1	21730	17830	1930	700	73430	13911.7	6833.5	51395.7	119937	1790.4	3.3792
ZnL	C	1	23630	18900	2370	570	85870	14744.9	6523.3	66516.4	127448	1859.8	3.63394
ZnL	D	1	25630	20700	2300	770	94170	119190	6207.9	131611	134829	1831.8	3.67421
ZnH	A	1	26270	20500	2100	870	95870	11703.3	6550.8	43447.7	106012	1814.2	3.64941
ZnH	C	1	21670	17430	2370	630	80870	99207.7	6111.4	64186.2	103252	1717.9	3.73189
PVC1	A	2	19570	12670	3770	1070	85900	24203.6	6232.8	36433.8	245991	2634.3	4.38937
PVC1	B	2	19700	13700	4170	770	71100	17789.4	6800.5	38938.2	126355	2611.1	3.60914
PVC1	C	2	20230	12970	3930	1370	90400	18315.8	6426.9	40574.1	97051.8	2723.6	4.46861
PVC1	D	2	20030	13530	4300	930	74470	18502.8	6819.1	39271.1	119541	2831.5	3.71792
PVC10	A	2	3000	1330	1230	270	38230	47906.5	8300.6	70340.5	172551	2503.9	12.7433
PVC10	B	2	2970	1070	1700	130	31530	801163	9749.9	69055.9	232104	2620.3	10.6162
PVC10	C	2	4700	2330	2230	70	40000	573559	7838.4	73588.9	88629.6	2482.6	8.51064
PVC10	D	2	3770	1630	1800	200	44840	737258	6465.7	59740.5	112556	2406.3	11.8939
SW	A	2	26800	20570	2430	1570	50340	15268.9	6707.6	52853.3	94261.8	2612.6	1.87836
SW	B	2	22070	16330	3570	1130	53870	118240	7421.6	52967.6	127680	2425.1	2.44087
SW	D	2	23800	17070	3170	1800	42670	206539	7404.9	130388	105364	2673.9	1.79286
ZnL	A	2	21800	15530	4030	1200	49470	20462	6618.3	56197.2	99375.4	2919.4	2.26927
ZnL	A	2	10770	7100	2500	770	49130	49824	8791.4	40941.1	487164	2221.3	4.56175
ZnL	B	2	17170	11500	4100	1000	31200	196716	8550.3	49324.1	126188	3448.2	1.81712
ZnL	C	2	18370	11970	3100	2500	34270	46761.6	8702.7	40672.2	108548	3047.9	1.86554
ZnH	D	2	16630	11230	3230	1300	73470	21643.7	8597.2	34389	118375	2739.9	4.41792
ZnH	C	2	14770	9170	3570	1500	63170	25929.3	8343.5	49372.5	88638.5	2277.3	4.27691
PVC1	A	3	15030	9300	3400	970	28730	23861.3	5941.2	40666.6	178993	3465.9	1.91151
PVC1	B	3	9930	6970	1930	800	26470	24721	8176.7	55644.2	101979	3011.4	2.66566
PVC1	C	3	8870	5830	2370	570	31900	27051.5	9065.5	49843.4	121967	3389.6	3.59639
PVC1	D	3	8770	5470	2800	400	32370	303574	9350.4	54991.3	127739	3697.4	3.69099
PVC10	A	3	1970	170	1670	100	5600	81836.8	13894.8	92456.4	250839	3640	2.84264
PVC10	B	3	1670	170	1470	30	4570	104735	16533.6	114788	103414	3808.5	2.73653
PVC10	C	3	1170	130	870	100	4470	73175.8	5583.2	60444	332144	3157.9	3.82051
PVC10	D	3	1170	30	900	70	5170	108872	13103.1	139972	442567	12574.5	4.4188
SW	A	3	9300	4770	2900	1100	11330	35998.1	6699	62247.6	110996	2393.6	1.21828
SW	B	3	11030	6330	3200	1230	16070	32117.6	7347.9	58030	102997	2964.4	1.45694
SW	D	3	7930	1070	3100	900	9270	-12706.1	8998.1	140613	336070	-4938.4	1.16898
ZnL	A	3	6730	3100	2700	730	4270	122927	8362.3	59423.6	115850	4680.4	0.634473
ZnL	B	3	5300	2430	2200	630	4530	36263	8281.9	43173.1	121856	4829.9	0.854717
ZnL	C	3	5300	2330	1830	570	4170	41306.3	9058.9	102235	165432	13832.8	0.786792
ZnL	D	3	6730	5030	1030	570	13970	30222.1	9022.5	70904.8	149807	3598.9	2.07578
ZnH	A	3	8570	5630	1830	930	12770	37103.3	8149	67843.3	159246	2341.2	1.49008
ZnH	C	3	6930	2870	2700	470	10830	26352.8	8728.3	77801.5	75640.2	1168.5	1.56277
PVC1	A	4	6230	2770	2700	670	6840	935204	9624.8	52723.6	349739	3793.6	1.09791
PVC1	B	4	3830	2030	1430	370	8930	40490.6	8849.2	57310.4	150206	3301.2	2.33159
PVC1	C	4	5530	2730	2330	470	6500	35947.7	9069.5	44757.7	149327	4637.8	1.17541
PVC1	D	4	4630	2330	1800	400	6300	31828.2	8809.5	46123	109991	3730.4	1.36069
PVC10	A	4	890	170	560	130	2850	123176	7071.3	41283	657502	3505.4	3.20225
PVC10	B	4	830	170	670	0	1470	54189.1	12366.6	64644.7	####	3175.1	1.77108
PVC10	C	4	900	70	770	70	2470	80323	7934	78564.7	172932	2938.3	2.74444
PVC10	D	4	670	0	630	0	1730	3.26342e+06	####	68536.8	####	2800.4	2.58209
SW	A	4	5770	3030	1470	870	9930	31137.1	6453.6	58169	88698.9	1867.5	1.72097
SW	B	4	6300	3900	1330	830	14870	33765.2	7578.3	46878.1	145414	1852.3	2.36032
SW	D	4	5500	3070	1300	600	8000	30125.6	7395.9	53692.6	122604	1927.1	1.45455
ZnL	A	4	2330	970	930	400	1730	46672.1	8758.9	60933.7	108997	2993.8	0.742489
ZnL	B	4	2560	1060	1130	330	2920	48802.6	8313.3	72410.6	103555	4376.7	1.14062
ZnL	C	4	2970	1100	1230	600	2470	48352.1	7628.4	64858.1	91906.3	4215.1	0.83165
ZnL	D	4	2730	1570	830	270	4370	1.11115e+06	7325.9	67258.3	95257.8	3597.8	1.60073
ZnH	A	4	3670	1900	1270	370	2970	36414.5	8230.9	48029.8	170392	2338.7	0.809264
ZnH	C	4	2770	1600	870	300	2400	35289.4	7642.5	63774.7	100449	2731.5	0.866426
PVC1	A	6	3170	470	2570	130	1330	58676.4	12312.2	55442.5	283203	3696.3	0.419558
PVC1	B	6	2530	730	1570	230	3470	54670.5	10349.6	64823.1	125797	2883.3	1.37154
PVC1	C	6	3970	970	2670	230	4030	823843	10849.2	70448.4	842270	3897.3	1.01511
PVC1	D	6	3630	630	2770	200	2130	66394.3	12286.7	66774.4	243621	4091.7	0.586777
PVC10	A	6	1200	270	900	30	630	73181.5	11735.3	76417	477394	3598.4	0.525
PVC10	B	6	1030	100	900	30	400	241871	10913.6	72991.1	5494499	3726.6	0.38835
PVC10	C	6	1170	130	1000	0	570	2.7169e+06	12146.5	67656	####	2321.4	0.487179
PVC10	D	6	800	0	730	70	530	73968.4	####	69953.2	118136	4155.4	0.6625
SW	A	6	6870	3230	2700	530	10970	120602	6603.2	73225.4	133781	1389.4	1.5968
SW	B	6	5330	2970	1930	170	22670	85510.6	6708.9	95910.3	1527505	1350.4	4.25328
SW	D	6	4330	2170	1770	230	12170	42582.5	7410.3	74136.4	163336	1220	2.81062
ZnL	A	6	2070	700	1200	170	970	62020.2	9182.1	82798.7	134335	3784.7	0.468599
ZnL	B	6	2530	900	1530	30	1670	40030.5	8900.6	57082.9	187480	4063.4	0.660079
ZnL	C	6	2300	730	1270	200	1870	57559	9712	62824.9	234205	4418.1	0.813043
ZnL	D	6	1600	770	730	100	2230	45182.6	8336.4	71719.5	133066	3904.5	1.39375
ZnH	A	6	2630	830	1470	230	270	527954	6256.2	64498.4	115599	3941.8	0.102662
ZnH	C	6	1600	370	1130	70	200	1.82237e+06	8387.2	62873.3	107656	6802	0.125

## Sheet: Suppl. Table2
Suppl. Table 2. Flow cytometric counts (cells mL-1) of bacterial and viral subpopulations and total populations along with the ratio of total virus populations to total bacterial populations.
Treatment	time	Series	Tot_Bacteria_mL	Tot_Virus_mL	LDNAb_mL	HDNAb_mL	Virus 3_mL	Virus 2_mL	Virus 1_mL	Virus 4_mL	Virus 5_mL	Vir/Bac
SW	0	A	256000	325000	217950	42370	4230	52840	150460	72750	3100	1.26953
SW	0	B	136000	236000	102510	36500	9000	45800	97910	53800	3100	1.73529
PVC1	2	A	712000	335000	674010	40900	300	23400	255610	23700	700	0.470506
PVC1	2	B	1600000	477000	1461100	159000	700	30800	327100	56800	1300	0.298125
PVC1	2	C	1400000	520000	1199730	226310	700	48600	335010	73900	900	0.371429
PVC1	2	D	1580000	623000	1397200	195100	900	47500	429200	74400	1300	0.394304
PVC10	2	A	237000	356000	211220	26600	500	33900	213320	54500	1000	1.50211
PVC10	2	B	164000	176000	150110	12400	200	11400	107300	28100	400	1.07317
PVC10	2	C	225000	268000	208400	14300	500	13600	173000	31300	900	1.19111
PVC10	2	D	172000	200000	159610	11800	800	21500	127110	25900	400	1.16279
SW	2	A	178000	304000	165000	13800	1000	37900	208800	32500	1200	1.70787
SW	2	B	248000	277000	218100	32600	1300	30300	186500	37500	400	1.11694
SW	2	C	370000	649000	299930	78310	2600	107910	388030	104410	1800	1.75405
SW	2	D	118000	308000	111000	8500	1100	37800	198610	41500	500	2.61017
ZnL	2	A	170000	252000	146200	24900	1500	55200	146200	35700	1200	1.48235
ZnL	2	B	140000	258000	128900	11600	400	25200	182200	27200	1000	1.84286
ZnL	2	C	211000	457000	190960	21210	2100	65220	302000	52420	1200	2.16588
ZnL	2	D	266000	276000	230200	40200	2000	58200	148200	46000	1600	1.03759
ZnH	2	C	840000	990000	731800	125100	2900	139200	639500	129800	3200	1.17857
ZnH	2	A	244000	295000	217540	29910	800	51210	165330	53510	1400	1.20902
PVC1	3	A	357000	476000	261270	101170	3900	126700	250370	68370	2630	1.33333
PVC1	3	B	651000	454000	548600	109630	2330	78470	227170	92100	2670	0.697389
PVC1	3	C	330000	315000	282200	50200	1600	89270	140270	59070	1030	0.954545
PVC1	3	D	467000	734000	367610	105860	14190	227180	306490	136710	4590	1.57173
PVC10	3	A	604000	118000	461430	137830	1370	17230	59130	27230	1370	0.195364
PVC10	3	B	716000	139000	547580	179640	1530	26430	69700	27370	900	0.194134
PVC10	3	C	368000	81700	285810	67940	430	14670	43000	15030	300	0.222011
PVC10	3	D	408000	228000	347470	62070	1300	44900	113370	43970	1170	0.558824
SW	3	A	63800	266000	49130	14930	6600	52030	119770	63730	3800	4.16928
SW	3	B	60300	295000	48840	11970	2000	35070	122110	84810	4130	4.89221
SW	3	C	36100	292000	22770	12830	4030	76930	128830	63070	3030	8.08864
SW	3	D	38200	331000	29330	9200	5930	96530	149030	63030	2430	8.66492
ZnL	3	A	62200	317000	44300	18970	4470	67270	149200	71100	3570	5.09646
ZnL	3	B	50500	366000	35800	15500	8400	111670	157940	66940	3000	7.24752
ZnL	3	C	57100	312000	47970	10030	3370	77430	136140	69230	1970	5.4641
ZnL	3	D	258000	754000	203040	60030	15000	201100	327010	161470	6730	2.92248
ZnH	3	A	118000	262000	96440	23170	3200	56270	123540	55670	2130	2.22034
ZnH	3	C	91200	269000	78800	13270	2700	77670	113440	56070	1670	2.94956
PVC1	4	A	278000	410000	242800	38100	2530	122030	178270	74200	1600	1.47482
PVC1	4	B	465000	737000	344530	132830	11930	212970	311830	145670	6170	1.58495
PVC1	4	C	137000	376000	120900	17000	4830	105200	174200	64530	1700	2.74453
PVC1	4	D	351000	618000	275400	83570	7330	175500	274340	117800	3230	1.76068
PVC10	4	A	418000	62100	331110	78300	500	5170	32070	14330	830	0.148565
PVC10	4	B	348000	168000	250710	96170	1630	24270	100600	26030	1070	0.482759
PVC10	4	C	265000	115000	164500	88570	1100	15830	64070	23130	630	0.433962
PVC10	4	D	568000	226000	437970	135100	1400	31300	129600	37530	1430	0.397887
SW	4	A	62900	310000	51390	12710	5200	79430	132720	69060	2770	4.92846
SW	4	B	57700	274000	44530	14070	4030	62030	120540	62230	3970	4.7487
SW	4	C	49600	327000	35400	14700	6170	76370	145930	74130	3200	6.59274
SW	4	D	71700	434000	51770	20600	8770	108600	196270	90540	3970	6.053
ZnL	4	A	98400	360000	73840	25700	3930	114900	162140	59330	2030	3.65854
ZnL	4	B	86200	427000	62900	23770	7070	135010	196610	67400	2970	4.9536
ZnL	4	C	88400	457000	82430	5900	5800	132030	198670	89170	3030	5.16968
ZnL	4	D	185000	753000	133140	53200	15730	217580	346910	131740	7800	4.07027
ZnH	4	A	85800	254000	72800	13970	3300	75640	114810	43770	1530	2.96037
ZnH	4	C	150000	555000	129370	23330	6600	166130	243370	101770	3330	3.7
PVC1	6	A	245000	334000	190600	58530	3530	73130	171370	60770	2070	1.36327
PVC1	6	B	412000	421000	340300	80370	1530	66400	248240	69970	1770	1.02184
PVC1	6	C	228000	323000	162210	68840	2430	64200	169940	59940	2000	1.41667
PVC1	6	D	233000	343000	181230	50430	870	49200	191030	64530	1200	1.4721
PVC10	6	A	183000	45700	154600	24730	430	3430	21330	11370	530	0.249727
PVC10	6	B	421000	71800	352830	62000	370	4830	32770	17600	600	0.170546
PVC10	6	C	163000	85500	112130	43370	870	11570	40100	20100	800	0.52454
PVC10	6	D	267000	78800	212140	53770	530	8730	44370	14730	200	0.295131
SW	6	A	86800	123000	68600	19170	1930	25270	59070	24770	900	1.41705
SW	6	B	193000	142000	161470	33870	570	18930	80340	25400	800	0.735751
SW	6	C	75500	134000	60070	16900	930	24500	70400	24270	1270	1.77483
SW	6	D	72900	134000	60530	13300	1230	24600	67530	26230	870	1.83813
ZnL	6	A	97100	195000	75670	23200	2130	47440	103340	29440	1430	2.00824
ZnL	6	B	72300	179000	54730	16870	1200	39100	98570	27230	1370	2.4758
ZnL	6	C	78000	185000	62770	15970	730	38670	108410	25100	630	2.37179
ZnL	6	D	187000	326000	148100	42570	1030	72000	190830	43870	1000	1.74332
ZnH	6	A	105000	163000	87270	18830	3070	35140	77900	32600	1800	1.55238
ZnH	6	C	82500	172000	66540	17000	870	35300	97310	27240	970	2.08485

## Sheet: Suppl. Table3
Suppl. Table 3. Statistics for changes in flow cytometrically-quantified population abundances (count) of various populations at experimental day 6 for different treatments.
Synechococcus count after six days of experiment for the different treatments. ANOVA was calculated in R and pvalue adjusted by Tukey Test (CI=0.95)						PicoEukaryotes count after six days of experiment for the different treatments. ANOVA was calculated in R and pvalue adjusted by Tukey Test (CI=0.95)
Synechococcus	diff	lwr	upr	p adj		PEUK	diff	lwr	upr	p adj
PVC1-SW	-9.8625	-18.0004	-1.72458	0.0151925		PVC1-SW	-1.9	-2.61524	-1.18476	1.14414e-05
PVC10-SW	-12.07	-20.2079	-3.93208	0.00332413		PVC10-SW	-2.475	-3.19024	-1.75976	5.61969e-07
ZnL-SW	-10.9175	-19.0554	-2.77958	0.00731269		ZnL-SW	-1.825	-2.54024	-1.10976	1.77738e-05
ZnH-SW	-12.3675	-22.3344	-2.40062	0.0128992		ZnH-SW	-2	-2.87599	-1.12401	5.81095e-05
PVC10-PVC1	-2.2075	-10.3454	5.93042	0.908421		PVC10-PVC1	-0.575	-1.29024	0.140243	0.14287
ZnL-PVC1	-1.055	-9.19292	7.08292	0.993434		ZnL-PVC1	0.075	-0.640243	0.790243	0.997092
ZnH-PVC1	-2.505	-12.4719	7.46188	0.928616		ZnH-PVC1	-0.1	-0.97599	0.77599	0.995964
ZnL-PVC10	1.1525	-6.98542	9.29042	0.990826		ZnL-PVC10	0.65	-0.0652426	1.36524	0.0823482
ZnH-PVC10	-0.2975	-10.2644	9.66938	0.99998		ZnH-PVC10	0.475	-0.40099	1.35099	0.462651
ZnH-ZnL	-1.45	-11.4169	8.51688	0.989849		ZnH-ZnL	-0.175	-1.05099	0.70099	0.967588
NanoEukaryotes count after six days of experiment for the different treatments. ANOVA was calculated in R and pvalue adjusted by Tukey Test (CI=0.95)						Pe-EUK count after six days of experiment for the different treatments. ANOVA was calculated in R and pvalue adjusted by Tukey Test (CI=0.95)
NEUK	diff	lwr	upr	p adj		PeEUK	diff	lwr	upr	p adj
PVC1-SW	0.2025	-0.647088	1.05209	0.940221		PVC1-SW	-0.1175	-0.325949	0.0909486	0.426688
PVC10-SW	-1.31	-2.15959	-0.460412	0.00240855		PVC10-SW	-0.2825	-0.490949	-0.0740514	0.00677197
ZnL-SW	-1.01	-1.85959	-0.160412	0.0173135		ZnL-SW	-0.19	-0.398449	0.0184486	0.0811529
ZnH-SW	-0.8925	-1.93303	0.148029	0.108083		ZnH-SW	-0.165	-0.420296	0.0902964	0.303321
PVC10-PVC1	-1.5125	-2.36209	-0.662912	0.000676374		PVC10-PVC1	-0.165	-0.373449	0.0434486	0.152129
ZnL-PVC1	-1.2125	-2.06209	-0.362912	0.00453252		ZnL-PVC1	-0.0725	-0.280949	0.135949	0.806026
ZnH-PVC1	-1.095	-2.13553	-0.054471	0.0373542		ZnH-PVC1	-0.0475	-0.302796	0.207796	0.974871
ZnL-PVC10	0.3	-0.549588	1.14959	0.79767		ZnL-PVC10	0.0925	-0.115949	0.300949	0.639801
ZnH-PVC10	0.4175	-0.623029	1.45803	0.716566		ZnH-PVC10	0.1175	-0.137796	0.372796	0.609525
ZnH-ZnL	0.1175	-0.923029	1.15803	0.996129		ZnH-ZnL	0.025	-0.230296	0.280296	0.997769
Virus count after six days of experiment for the different treatments. ANOVA was calculated in R and pvalue adjusted by Tukey Test (CI=0.95)						LDNA bacteria count after six days of experiment for the different treatments. ANOVA was calculated in R and pvalue adjusted by Tukey Test (CI=0.95)						HDNA bacteria count after six days of experiment for the different treatments. ANOVA was calculated in R and pvalue adjusted by Tukey Test (CI=0.95)
Virus	diff	lwr	upr	p adj		LDNAb	diff	lwr	upr	p adj		HDNAb	diff	lwr	upr	p adj
PVC1-SW	222.385	142.596	302.174	2.98611e-05		PVC1-SW	130.917	36.3194	225.516	0.00308136		PVC1-SW	43.7325	27.3499	60.1151	9.88537e-08
PVC10-SW	-62.4675	-142.256	17.3215	0.257182		PVC10-SW	120.257	25.6594	214.856	0.00730548		PVC10-SW	25.1575	8.77493	41.5401	0.000928658
ZnL-SW	88.365	8.57603	168.154	0.0602416		ZnL-SW	-2.35	-96.9481	92.2481	0.999994		ZnL-SW	3.8425	-12.5401	20.2251	0.959537
ZnH-SW	34.9325	-62.7886	132.654	0.858657		ZnH-SW	-10.7625	-126.621	105.096	0.998786		ZnH-SW	-2.895	-22.9595	17.1695	0.993298
PVC10-PVC1	-284.852	-364.641	-205.064	1.90744e-06		PVC10-PVC1	-10.66	-105.258	83.9381	0.997417		PVC10-PVC1	-18.575	-34.9576	-2.19243	0.020001
ZnL-PVC1	-134.02	-213.809	-54.231	0.00366611		ZnL-PVC1	-133.267	-227.866	-38.6694	0.00253832		ZnL-PVC1	-39.89	-56.2726	-23.5074	6.22525e-07
ZnH-PVC1	-187.452	-285.174	-89.7314	0.00118495		ZnH-PVC1	-141.68	-257.539	-25.8215	0.0104818		ZnH-PVC1	-46.6275	-66.692	-26.563	1.51177e-06
ZnL-PVC10	150.832	71.0435	230.621	0.00134877		ZnL-PVC10	-122.607	-217.206	-28.0094	0.0060547		ZnL-PVC10	-21.315	-37.6976	-4.93243	0.00582954
ZnH-PVC10	97.4	-0.321136	195.121	0.101531		ZnH-PVC10	-131.02	-246.879	-15.1615	0.0204267		ZnH-PVC10	-28.0525	-48.117	-7.98803	0.00275886
ZnH-ZnL	-53.4325	-151.154	44.2886	0.578725		ZnH-ZnL	-8.4125	-124.271	107.446	0.99954		ZnH-ZnL	-6.7375	-26.802	13.327	0.865607
Virus1 count after six days of experiment for the different treatments. ANOVA was calculated in R and pvalue adjusted by Tukey Test (CI=0.95)						Virus2 count after six days of experiment for the different treatments. ANOVA was calculated in R and pvalue adjusted by Tukey Test (CI=0.95)						Virus3 count after six days of experiment for the different treatments. ANOVA was calculated in R and pvalue adjusted by Tukey Test (CI=0.95)
Virus 1b	diff	lwr	upr	p adj		Virus 2b	diff	lwr	upr	p adj		Virus 3b	diff	lwr	upr	p adj
PVC1-SW	125.81	88.0714	163.549	7.2873e-10		PVC1-SW	39.9075	27.6644	52.1506	1.23107e-09		PVC1-SW	0.925	-0.156465	2.00647	0.122422
PVC10-SW	-34.6925	-72.4311	3.0461	0.083553		PVC10-SW	-16.185	-28.4281	-3.94193	0.00497077		PVC10-SW	-0.615	-1.69647	0.466465	0.48058
ZnL-SW	55.9525	18.2139	93.6911	0.00141751		ZnL-SW	25.9775	13.7344	38.2206	7.76399e-06		ZnL-SW	0.1075	-0.973965	1.18897	0.998417
ZnH-SW	18.27	-27.9502	64.4902	0.781963		ZnH-SW	11.895	-3.09963	26.8896	0.173167		ZnH-SW	0.805	-0.519519	2.12952	0.41442
PVC10-PVC1	-160.502	-198.241	-122.764	1.85874e-12		PVC10-PVC1	-56.0925	-68.3356	-43.8494	3.38618e-13		PVC10-PVC1	-1.54	-2.62147	-0.458535	0.00225283
ZnL-PVC1	-69.8575	-107.596	-32.1189	7.12967e-05		ZnL-PVC1	-13.93	-26.1731	-1.68693	0.0194454		ZnL-PVC1	-0.8175	-1.89897	0.263965	0.210776
ZnH-PVC1	-107.54	-153.76	-61.3198	1.47807e-06		ZnH-PVC1	-28.0125	-43.0071	-13.0179	6.19743e-05		ZnH-PVC1	-0.12	-1.44452	1.20452	0.998899
ZnL-PVC10	90.645	52.9064	128.384	8.09497e-07		ZnL-PVC10	42.1625	29.9194	54.4056	3.38258e-10		ZnL-PVC10	0.7225	-0.358965	1.80397	0.321412
ZnH-PVC10	52.9625	6.74234	99.1827	0.0183548		ZnH-PVC10	28.08	13.0854	43.0746	5.97269e-05		ZnH-PVC10	1.42	0.0954813	2.74452	0.0308013
ZnH-ZnL	-37.6825	-83.9027	8.53766	0.153564		ZnH-ZnL	-14.0825	-29.0771	0.912133	0.0738529		ZnH-ZnL	0.6975	-0.627019	2.02202	0.555037
Virus4 count after six days of experiment for the different treatments. ANOVA was calculated in R and pvalue adjusted by Tukey Test (CI=0.95)						Virus5 count after six days of experiment for the different treatments. ANOVA was calculated in R and pvalue adjusted by Tukey Test (CI=0.95)
Virus 4b	diff	lwr	upr	p adj		Virus 5b	diff	lwr	upr	p adj
PVC1-SW	38.635	31.8757	45.3943	8.17124e-14		PVC1-SW	0.8	0.343117	1.25688	0.000161897
PVC10-SW	-9.2175	-15.9768	-2.45825	0.0036057		PVC10-SW	-0.4275	-0.884383	0.0293826	0.0754769
ZnL-SW	6.2425	-0.516753	13.0018	0.0813853		ZnL-SW	0.1475	-0.309383	0.604383	0.881215
ZnH-SW	4.7525	-3.52586	13.0309	0.471203		ZnH-SW	0.425	-0.134565	0.984565	0.20691
PVC10-PVC1	-47.8525	-54.6118	-41.0932	8.10463e-14		PVC10-PVC1	-1.2275	-1.68438	-0.770617	8.65268e-08
ZnL-PVC1	-32.3925	-39.1518	-25.6332	1.60982e-13		ZnL-PVC1	-0.6525	-1.10938	-0.195617	0.00218034
ZnH-PVC1	-33.8825	-42.1609	-25.6041	4.83125e-12		ZnH-PVC1	-0.375	-0.934565	0.184565	0.318424
ZnL-PVC10	15.46	8.70075	22.2193	2.03026e-06		ZnL-PVC10	0.575	0.118117	1.03188	0.00803777
ZnH-PVC10	13.97	5.69164	22.2484	0.000271809		ZnH-PVC10	0.8525	0.292935	1.41206	0.00102329
ZnH-ZnL	-1.49	-9.76836	6.78836	0.98456		ZnH-ZnL	0.2775	-0.282065	0.837065	0.610197

## Sheet: Suppl.Table4
Suppl. Table 4. Measurements of photosynthetic efficiency for each treatment during the 6 days of the experiment.
Treatment	time	Exp_time	Fo	Fm	Fv	Fv/Fm	Fv/Fo
PVC1	0	T0	0.908	1.484	0.576	0.3881	0.6344
PVC10	0	T0	0.926	1.563	0.636	0.4073	0.6871
ZnL	0	T0	0.926	1.563	0.636	0.4073	0.6871
ZnH	0	T0	0.934	1.531	0.597	0.3899	0.6389
SW	0	T0	0.942	1.513	0.571	0.3776	0.6066
SW	0	T0	0.908	1.484	0.576	0.3881	0.6344
SW	0	T0	0.926	1.563	0.636	0.4073	0.6871
SW	0	T0	0.926	1.563	0.636	0.4073	0.6871
SW	0	T0	0.934	1.531	0.597	0.3899	0.6389
SW	0	T0	0.942	1.513	0.571	0.3776	0.6066
PVC1	2	T2	1.378	2.274	0.896	0.3939	0.65
PVC1	2	T2	1.289	2.061	0.772	0.3745	0.5988
PVC1	2	T2	1.38	2.32	0.939	0.4048	0.6802
PVC1	2	T2	1.38	2.32	0.939	0.4048	0.6802
PVC10	2	T2	0.628	0.825	0.197	0.2384	0.3131
PVC10	2	T2	0.622	0.815	0.193	0.2363	0.3095
PVC10	2	T2	0.532	0.81	0.277	0.3423	0.5205
SW	2	T2	1.474	2.752	1.278	0.4644	0.867
SW	2	T2	1.147	2.028	0.882	0.4347	0.7691
SW	2	T2	1.348	2.482	1.135	0.457	0.8417
SW	2	T2	1.281	2.454	1.173	0.4781	0.916
ZnL	2	T2	1.338	1.849	0.511	0.2763	0.3818
ZnL	2	T2	1.225	2.145	0.92	0.4289	0.7509
ZnL	2	T2	1.216	2.18	0.964	0.4421	0.7923
ZnL	2	T2	1.272	2.103	0.831	0.395	0.6528
ZnH	2	T2	0.945	1.549	0.604	0.3898	0.6388
ZnH	2	T2	1.006	1.694	0.688	0.4059	0.6834
PVC1	3	T3	1.281	1.546	0.266	0.172	0.2077
PVC1	3	T3	1.31	2.143	0.833	0.3885	0.6354
PVC1	3	T3	1.052	1.694	0.642	0.379	0.6103
PVC1	3	T3	1.052	1.694	0.642	0.379	0.6103
PVC1	3	T3	1.102	1.815	0.713	0.3928	0.6469
SW	3	T3	1.498	2.754	1.257	0.4563	0.8392
SW	3	T3	1.005	1.811	0.805	0.4448	0.8013
SW	3	T3	0.993	1.799	0.806	0.4483	0.8125
SW	3	T3	1.208	2.364	1.156	0.4891	0.9571
ZnL	3	T3	0.871	1.536	0.665	0.4331	0.7641
ZnL	3	T3	0.972	1.548	0.576	0.3721	0.5927
ZnL	3	T3	0.847	1.328	0.481	0.3624	0.5684
ZnL	3	T3	1.134	1.834	0.7	0.3818	0.6177
ZnH	3	T3	0.902	1.433	0.531	0.3708	0.5893
ZnH	3	T3	0.886	1.373	0.487	0.3545	0.5491
PVC1	4	T4	1.083	1.753	0.67	0.3821	0.6185
PVC1	4	T4	0.961	1.573	0.612	0.389	0.6367
PVC1	4	T4	0.963	1.507	0.543	0.3607	0.5641
PVC1	4	T4	0.866	1.277	0.412	0.3223	0.4757
SW	4	T4	0.968	1.74	0.773	0.444	0.7987
SW	4	T4	1.202	2.302	1.099	0.4776	0.9142
SW	4	T4	1.401	2.724	1.323	0.4858	0.9447
SW	4	T4	1.114	2.158	1.044	0.4839	0.9375
ZnL	4	T4	0.832	1.318	0.486	0.3687	0.5841
ZnL	4	T4	0.732	1.042	0.31	0.2975	0.4235
ZnL	4	T4	0.737	1.057	0.32	0.3029	0.4345
ZnL	4	T4	0.819	1.162	0.343	0.2953	0.419
ZnH	4	T4	0.795	1.249	0.454	0.3633	0.5707
ZnH	4	T4	0.695	0.995	0.3	0.3012	0.431
PVC1	6	T6	0.878	1.378	0.501	0.3632	0.5703
PVC1	6	T6	0.887	1.255	0.368	0.2931	0.4147
PVC1	6	T6	0.722	1.06	0.338	0.3188	0.468
PVC1	6	T6	0.778	1.124	0.346	0.3078	0.4447
SW	6	T6	0.834	1.419	0.585	0.4121	0.7009
SW	6	T6	0.844	1.426	0.582	0.4083	0.69
SW	6	T6	1.421	2.585	1.164	0.4502	0.8189
SW	6	T6	0.847	1.419	0.572	0.4029	0.6748
ZnL	6	T6	0.64	0.935	0.295	0.3156	0.4612
ZnL	6	T6	0.549	0.881	0.332	0.3765	0.6039
ZnL	6	T6	0.742	0.99	0.248	0.2506	0.3343
ZnL	6	T6	0.609	0.883	0.273	0.3097	0.4487
ZnH	6	T6	0.63	0.811	0.181	0.2231	0.2872

## Sheet: Suppl. Table5
Suppl. Table 5a. Concentrations of all of the metal tested with ICP-MS. Metal concentration is espressed in mg/L. Highlighted in green are the metal for which the concentration was above the limit of the detection for at least one of the treatment or for the seawater control. ICP-MS analysis was performed at the Elemental Analysis Facility at the Southern Cross University in Lismore,NSW (Australi…
			T0						Day 6
			Undiluted PVC leachate			Seawater control			Seawater control			1% PVC			10% PVC			ZnL			ZnH
PARAMETER	MDL*	METHODS REFERENCE	PVC_leach	PVC_leach	PVC_leach	SW1 T0	SW2 T0	SW3 T0	SWA T6	SWB T6	SWD T6	PVC1A T6	PVC1B T6	PVC1D T6	PVC10A T6	PVC10B T6	PVC10D T6	Zn1A T6	Zn1C T6	Zn1B T6	Zn10C T6	Zn10A T6
SILVER (mg/L)	< 1 ug/L	APHA 3125 ICPMS	<0.001	<0.001	<0.001	<0.001	<0.001	<0.001	<0.001	<0.001	<0.001	<0.001	<0.001	<0.001	<0.001	<0.001	<0.001	..	..	..	..	..
ALUMINIUM (mg/L)	< 5 ug/L	APHA 3125 ICPMS	<0.005	<0.005	<0.005	<0.005	<0.005	<0.005	<0.005	<0.005	<0.005	<0.005	<0.005	<0.005	<0.005	<0.005	<0.005	..	..	..	..	..
ARSENIC (mg/L)	< 1 ug/L	APHA 3125 ICPMS	0.000607154	<0.001	<0.001	0.00199304	0.00216321	0.00166133	0.00185118	0.00166026	0.00185652	0.00153595	0.00147703	0.00183949	0.00103906	0.00166161	0.00171982	..	..	..	..	..
CADMIUM (mg/L)	< 0.01 ug/L	APHA 3125 ICPMS	9.1057e-05	7.5568e-05	8.6844e-05	8.4583e-05	5.6562e-05	<0.0001	5.3694e-05	<0.0001	<0.0001	<0.0001	<0.0001	<0.0001	<0.0001	6.6705e-05	7.4646e-05	..	..	..	..	..
CHROMIUM (mg/L)	< 1 ug/L	APHA 3125 ICPMS	<0.001	<0.001	<0.001	<0.001	<0.001	<0.001	<0.001	<0.001	<0.001	<0.001	<0.001	<0.001	<0.001	<0.001	<0.001	..	..	..	..	..
COPPER (mg/L)	< 0.05 ug/L	APHA 3125 ICPMS	0.00398076	0.00383878	0.00391565	<0.001	0.000684943	<0.001	0.000547253	<0.001	<0.001	<0.001	<0.001	<0.001	<0.001	0.000863922	0.000645117	..	..	..	..	..
IRON (mg/L)	< 5 ug/L	APHA 3125 ICPMS	0.00569132	0.00592262	0.00612725	0.00589972	0.00654177	0.0063755	0.00632771	0.00523991	0.00645527	0.00662324	0.00644062	0.00593003	0.00692453	0.00744869	0.00580011	..	..	..	..	..
MANGANESE (mg/L)	< 0.01 ug/L	APHA 3125 ICPMS	0.0010442	0.000972931	0.00108411	<0.001	<0.001	<0.001	<0.001	<0.001	<0.001	<0.001	<0.001	<0.001	<0.001	<0.001	<0.001	..	..	..	..	..
NICKEL (mg/L)	< 0.05 ug/L	APHA 3125 ICPMS	0.0167769	0.01541	0.0160013	<0.001	<0.001	<0.001	<0.001	<0.001	<0.001	<0.001	<0.001	<0.001	0.00160368	0.00183726	0.00182158	..	..	..	..	..
LEAD (mg/L)	< 1 ug/L	APHA 3125 ICPMS	<0.001	<0.001	<0.001	<0.001	<0.001	<0.001	<0.001	<0.001	<0.001	<0.001	<0.001	<0.001	<0.001	<0.001	<0.001	..	..	..	..	..
SELENIUM (mg/L)	< 1 ug/L	APHA 3125 ICPMS	0.000507455	<0.001	0.000532768	<0.001	<0.001	<0.001	0.000567571	<0.001	<0.001	<0.001	0.000704114	<0.001	<0.001	<0.001	<0.001	..	..	..	..	..
ZINC (mg/L)	< 0.1 ug/L	APHA 3125 ICPMS	3.306	3.256	3.349	0.0025937	0.00242922	0.00335644	0.00254492	0.00151829	0.00179318	0.0473001	0.0382003	0.0357566	0.357419	0.377074	0.346457	0.140082	0.138865	0.133261	1.38699	1.21202
MERCURY (mg/L)	< 0.1 ug/L	APHA 3125 ICPMS	<0.0001	<0.0001	<0.0001	<0.0001	<0.0001	<0.0001	<0.0001	<0.0001	<0.0001	<0.0001	<0.0001	<0.0001	<0.0001	<0.0001	<0.0001	..	..	..	..	..
BERYLLIUM (mg/L)	< 0.1 ug/L	APHA 3125 ICPMS	<0.0001	<0.0001	<0.0001	<0.0001	<0.0001	<0.0001	<0.0001	<0.0001	<0.0001	<0.0001	<0.0001	<0.0001	<0.0001	<0.0001	<0.0001	..	..	..	..	..
VANADIUM (mg/L)	< 1 ug/L	APHA 3125 ICPMS	<0.001	<0.001	<0.001	0.00135179	0.00173947	0.00146497	0.00115031	0.00156082	0.00124546	0.000749864	0.000752349	0.00117034	0.000938649	0.0010857	0.000721253	..	..	..	..	..
COBALT (mg/L)	< 0.01 ug/L	APHA 3125 ICPMS	0.0310909	0.0304968	0.0308485	<0.001	<0.001	<0.001	<0.001	<0.001	<0.001	<0.001	<0.001	<0.001	0.00303424	0.00313165	0.00309518	..	..	..	..	..
MOLYBDENUM (mg/L)	< 0.1 ug/L	APHA 3125 ICPMS	0.000712496	0.000469375	0.000436852	0.014937	0.0152453	0.0156509	0.0155212	0.0153732	0.0149577	0.015215	0.0147761	0.0149904	0.0142151	0.0133646	0.0141132	..	..	..	..	..
BARIUM (mg/L)	< 1 ug/L	APHA 3125 ICPMS	0.00259196	0.00268732	0.00273757	0.00461836	0.00445185	0.00471139	0.00442352	0.00460368	0.00434857	0.00496671	0.00473912	0.00467794	0.0044662	0.0043163	0.00424429	..	..	..	..	..
THALLIUM (mg/L)	< 0.1 ug/L	APHA 3125 ICPMS	<0.0001	<0.0001	<0.0001	<0.0001	<0.0001	<0.0001	<0.0001	<0.0001	<0.0001	<0.0001	<0.0001	<0.0001	<0.0001	<0.0001	<0.0001	..	..	..	..	..
BISMUTH (mg/L)	< 0.1 ug/L	APHA 3125 ICPMS	<0.0001	<0.0001	<0.0001	<0.0001	<0.0001	<0.0001	<0.0001	<0.0001	<0.0001	<0.0001	<0.0001	<0.0001	<0.0001	<0.0001	<0.0001	..	..	..	..	..
URANIUM (mg/L)	< 0.01 ug/L	APHA 3125 ICPMS	0.000222854	0.000208863	0.000252824	0.003842	0.00368488	0.00372938	0.0036789	0.00379787	0.00358636	0.00365204	0.00374212	0.00366229	0.00333598	0.00337029	0.00332994	..	..	..	..	..
Suppl. Table 5b. Concentrations of all of the metal tested with ICP-MS for the preliminary batch of PVC. Metal concentration is espressed in ug/L. Highlighted in green are the metal for which the concentration was above the limit of the detection for at least one of the replicate. ICP-MS analysis was performed at the Elemental Analysis Facility at the Southern Cross University in Lismore,NSW (Aus…
			Undiluted PVC leachate
PARAMETER	MDL*	METHODS REFERENCE	PVC_leach	PVC_leach	PVC_leach
SILVER (ug/L)	< 1 ug/L	APHA 3125 ICPMS	<1	<1	<1
ALUMINIUM (ug/L)	< 5 ug/L	APHA 3125 ICPMS	<1	<1	<1
ARSENIC (ug/L)	< 1 ug/L	APHA 3125 ICPMS	<1	<1	<1
CADMIUM (ug/L)	< 0.01 ug/L	APHA 3125 ICPMS	0.117577	0.10644	0.08035
CHROMIUM (ug/L)	< 1 ug/L	APHA 3125 ICPMS	0.24918	0.2673	0.256512
COPPER (ug/L)	< 0.05 ug/L	APHA 3125 ICPMS	5.73944	6.35548	5.73725
IRON (ug/L)	< 5 ug/L	APHA 3125 ICPMS	3.57478	3.91878	4.05734
MANGANESE (ug/L)	< 0.01 ug/L	APHA 3125 ICPMS	2.74622	2.56395	2.62983
NICKEL (ug/L)	< 0.05 ug/L	APHA 3125 ICPMS	4.73362	5.04334	4.62031
LEAD (ug/L)	< 1 ug/L	APHA 3125 ICPMS	0.278852	0.256517	0.24899
SELENIUM (ug/L)	< 1 ug/L	APHA 3125 ICPMS	7.97171	8.12055	8.3351
ZINC (ug/L)	< 0.1 ug/L	APHA 3125 ICPMS	9984.39	10734.1	9884.45
MERCURY (ug/L)	< 0.1 ug/L	APHA 3125 ICPMS	<0.5	<0.5	<0.5
VANADIUM (ug/L)	< 1 ug/L	APHA 3125 ICPMS	0.263903	0.284906	0.393896
COBALT (ug/L)	< 0.01 ug/L	APHA 3125 ICPMS	0.136229	0.142269	0.142705
MOLYBDENUM (ug/L)	< 0.1 ug/L	APHA 3125 ICPMS	2.24791	2.29117	2.18036
BARIUM (ug/L)	< 1 ug/L	APHA 3125 ICPMS	5.85764	5.97575	5.96564
URANIUM (ug/L)	< 0.01 ug/L	APHA 3125 ICPMS	0.337412	0.335853	0.331309

## Sheet: Suppl. Table6
Suppl. Table 6. Statistical test results for community profile groupings based on amplicon analyses
PERMANOVA run with the Adonis2 program in R based on the Bray-Curtis dissimilarity matrix.
Bacteria 16s rRNA
Permutation test for adonis under reduced model
Terms added sequentially (first to last)
Permutation: free
Number of permutations: 999
adonis2(formula = bacteria_nmds_permanova ~ sample_df$treatment)
	Df	SumOfSqs	R2	F	Pr(>F)
sample_df$treatment	5	3.4564	0.66299	5.1148	0.001	***
Residual	13	1.757	0.33701
Total	18	5.2134	1
---
Signif. codes: 0 ‘***’ 0.001 ‘**’ 0.01 ‘*’ 0.05 ‘.’ 0.1 ‘ ’ 1
Eukaryotes 18s rRNA
Permutation test for adonis under reduced model
Terms added sequentially (first to last)
Permutation: free
Number of permutations: 999
adonis2(formula = euk_nmds_permanova ~ sampleE_df$Treatment2)
	Df	SumOfSqs	R2	F	Pr(>F)
sampleE_df$Treatment2	4	2.37438	0.80279	9.1593	0.001	***
Residual	9	0.58327	0.19721
Total	13	2.95765	1
---
Signif. codes: 0 ‘***’ 0.001 ‘**’ 0.01 ‘*’ 0.05 ‘.’ 0.1 ‘ ’ 1

## Sheet: Suppl. Table7
Suppl. Table 7. Alpha diversity calculations for the bacterial and eukaryotic communities based on amplicon analyses.
Bacteria community
Observed richness					Observed richness p-value for the bacteria community calculate with a pairwise-t-test and FDR corrected
	Mean richness	std				SW_0	SW	PVC1	PVC10	ZnL
SW_0	664.667	28.5715			SW	0.4497	-	-	-	-
SW	586.333	120.625			PVC1	0.034	0.1708	-	-	-
PVC10	299.333	50.6392			PVC10	0.0034	0.0122	0.1342	-	-
PVC1	450.75	102.87			ZnL	0.656	0.2031	0.0122	0.0023	-
ZnH	742	36.7696			ZnH	0.4812	0.1731	0.0136	0.0026	0.6774
ZnL	704.75	145.846
Shannon diversity					Shannon diversity p-value for the bacteria community calculate with a pairwise-t-test and FDR corrected
	Mean Shannon	std				PVC1	PVC10	SW	SW_0	ZnH
SW_0	5.07183	0.197704			PVC10	0.00385	-	-	-	-
SW	4.73599	0.233837			SW	0.18617	0.00053	-	-	-
PVC10	3.19549	0.486936			SW_0	0.01455	9.4e-05	0.26861	-	-
PVC1	4.26331	0.223405			ZnH	0.33398	0.00216	0.70624	0.20288	-
ZnH	4.55831	0.119313			ZnL	0.02494	9.4e-05	0.42003	0.61434	0.32511
ZnL	4.90039	0.421285
Eukaryotic community
Observed richness					Observed richness p-value for the Eukaryotic community calculate with a pairwise-t-test and FDR corrected
	Mean richness	std				PVC1	SW	SW_0	ZnL
SW_0	1045	165.502			SW	0.65	-	-	-
SW	663	399			SW_0	0.26	0.27	-	-
PVC1	505	118.794			ZnL	0.55	0.89	0.27	-
ZnH	684.5	115.258			ZnH	0.65	0.92	0.27	0.92
ZnL	728.25	122.829
Shannon diversity					Shannon diversity p-value for the Eukaryotic community calculate with a pairwise-t-test and FDR corrected
	Mean Shannon	std				PVC1	SW	SW_0	ZnL
SW_0	4.73729	0.150801			SW	0.62	-	-	-
SW	3.93621	0.532818			SW_0	0.24	0.1	-	-
PVC1	4.10383	0.217335			ZnL	0.45	0.26	0.26	-
ZnH	4.42536	0.0559122			ZnH	0.45	0.26	0.45	0.79
ZnL	4.35483	0.229504

## Sheet: Suppl.Table 8
Suppl. Table 8. DESeq2 results for the bacterial community. Only results with an alpha < 0.01 were chosen.
Bac_ASVid	treatment	baseMean	log2FoldChange	treatment2	lfcSE	stat	pvalue	padj	Kingdom	Phylum	Class	Order	Family	Genus
ASV_8	PVC1	4360	3.33316	higherTreatment	0.71947	4.6328	3.60749e-06	0.000185425	Bacteria	Proteobacteria	Alphaproteobacteria	Rhodobacterales	Rhodobacteraceae	NA
ASV_9	PVC1	420.251	3.33734	higherTreatment	0.7803	4.277	1.89431e-05	0.000544162	Bacteria	Proteobacteria	Gammaproteobacteria	Alteromonadales	Alteromonadaceae	Alteromonas
ASV_23	PVC1	1232.74	2.84252	higherTreatment	0.732032	3.88306	0.000103152	0.00212081	Bacteria	Proteobacteria	Alphaproteobacteria	Rhodobacterales	Rhodobacteraceae	Pseudophaeobacter
ASV_25	PVC1	138.16	3.25846	higherTreatment	0.891888	3.65344	0.000258753	0.00394323	Bacteria	Proteobacteria	Gammaproteobacteria	Alteromonadales	Alteromonadaceae	Alteromonas
ASV_27	PVC1	146.726	3.40318	higherTreatment	0.906868	3.75267	0.000174962	0.00299769	Bacteria	Proteobacteria	Gammaproteobacteria	Alteromonadales	Alteromonadaceae	Alteromonas
ASV_47	PVC1	22.9425	-3.70683	lowerTreatment	0.924007	-4.01169	6.02852e-05	0.00147555	Bacteria	Proteobacteria	Gammaproteobacteria	Thiomicrospirales	Thioglobaceae	SUP05_cluster
ASV_48	PVC1	910.818	3.55355	higherTreatment	0.722827	4.91619	8.82467e-07	6.47983e-05	Bacteria	Proteobacteria	Alphaproteobacteria	Rhodobacterales	Rhodobacteraceae	Thalassobius
ASV_61	PVC1	35.39	-4.01852	lowerTreatment	0.913102	-4.40095	1.07776e-05	0.000395692	Bacteria	Proteobacteria	Alphaproteobacteria	Puniceispirillales	SAR116_clade	NA
ASV_93	PVC1	74.2939	2.80012	higherTreatment	0.586034	4.77807	1.76983e-06	0.000101077	Bacteria	Proteobacteria	Gammaproteobacteria	Oceanospirillales	Pseudohongiellaceae	Pseudohongiella
ASV_107	PVC1	549.043	4.68585	higherTreatment	1.28593	3.64393	0.000268508	0.00394323	Bacteria	Proteobacteria	Gammaproteobacteria	Salinisphaerales	Solimonadaceae	Polycyclovorans
ASV_133	PVC1	8.39171	2.99636	higherTreatment	0.88876	3.3714	0.000747877	0.00893974	Bacteria	Proteobacteria	Gammaproteobacteria	Alteromonadales	Alteromonadaceae	Glaciecola
ASV_154	PVC1	103.685	2.15475	higherTreatment	0.574083	3.75338	0.000174467	0.00299769	Bacteria	Proteobacteria	Alphaproteobacteria	Rhodobacterales	Rhodobacteraceae	Shimia
ASV_215	PVC1	18.6497	4.24666	higherTreatment	1.18173	3.59358	0.00032616	0.00444387	Bacteria	Proteobacteria	Gammaproteobacteria	Alteromonadales	Alteromonadaceae	Alteromonas
ASV_230	PVC1	27.0224	1.94365	higherTreatment	0.532567	3.64958	0.000262669	0.00394323	Bacteria	Proteobacteria	Gammaproteobacteria	Oceanospirillales	Pseudohongiellaceae	Pseudohongiella
ASV_231	PVC1	186.167	5.90938	higherTreatment	1.37372	4.30173	1.69471e-05	0.000544162	Bacteria	Proteobacteria	Alphaproteobacteria	Rhodobacterales	Rhodobacteraceae	NA
ASV_234	PVC1	188.812	4.17034	higherTreatment	0.959328	4.34715	1.37917e-05	0.000472597	Bacteria	Proteobacteria	Alphaproteobacteria	Rhodobacterales	Rhodobacteraceae	Pseudophaeobacter
ASV_253	PVC1	130.756	2.66332	higherTreatment	0.741523	3.59169	0.000328535	0.00444387	Bacteria	Proteobacteria	Alphaproteobacteria	Rhodobacterales	Rhodobacteraceae	Shimia
ASV_270	PVC1	28.2455	2.51779	higherTreatment	0.588865	4.27567	1.90563e-05	0.000544162	Bacteria	Proteobacteria	Gammaproteobacteria	Cellvibrionales	Porticoccaceae	SAR92_clade
ASV_301	PVC1	37.5848	4.75945	higherTreatment	1.05599	4.5071	6.57212e-06	0.000307097	Bacteria	Proteobacteria	Gammaproteobacteria	Oceanospirillales	Saccharospirillaceae	NA
ASV_311	PVC1	113.809	2.84188	higherTreatment	0.68777	4.13202	3.59596e-05	0.000972803	Bacteria	Proteobacteria	Alphaproteobacteria	Rhodobacterales	Rhodobacteraceae	Pseudophaeobacter
ASV_328	PVC1	20.0443	-3.60901	lowerTreatment	0.927134	-3.89265	9.91547e-05	0.00212081	Bacteria	Proteobacteria	Alphaproteobacteria	Rhodobacterales	Rhodobacteraceae	Thalassobius
ASV_379	PVC1	106.957	5.50837	higherTreatment	1.10459	4.98679	6.13918e-07	6.31108e-05	Bacteria	Proteobacteria	Gammaproteobacteria	Oceanospirillales	Saccharospirillaceae	Oleispira
ASV_386	PVC1	71.6471	4.0607	higherTreatment	0.906369	4.48019	7.45774e-06	0.00031944	Bacteria	Proteobacteria	Alphaproteobacteria	Rhodobacterales	Rhodobacteraceae	Pseudophaeobacter
ASV_387	PVC1	131.239	3.8289	higherTreatment	0.794237	4.82085	1.42949e-06	9.18449e-05	Bacteria	Proteobacteria	Alphaproteobacteria	Rhodobacterales	Rhodobacteraceae	Pseudophaeobacter
ASV_431	PVC1	97.5996	3.96335	higherTreatment	0.890228	4.45206	8.50519e-06	0.000336282	Bacteria	Proteobacteria	Alphaproteobacteria	Rhodobacterales	Rhodobacteraceae	Pseudophaeobacter
ASV_442	PVC1	23.3611	3.22097	higherTreatment	0.807233	3.99014	6.6035e-05	0.00154282	Bacteria	Proteobacteria	Gammaproteobacteria	Oceanospirillales	Pseudohongiellaceae	Pseudohongiella
ASV_449	PVC1	93.7448	5.41379	higherTreatment	1.52571	3.54838	0.000387604	0.00498072	Bacteria	Proteobacteria	Gammaproteobacteria	Oceanospirillales	Alcanivoracaceae1	Alcanivorax
ASV_471	PVC1	19.5445	3.39337	higherTreatment	0.911156	3.72425	0.0001959	0.00314664	Bacteria	Proteobacteria	Gammaproteobacteria	Oceanospirillales	Alcanivoracaceae1	Alcanivorax
ASV_496	PVC1	21.1552	4.34321	higherTreatment	0.878327	4.94487	7.61962e-07	6.47983e-05	Bacteria	Proteobacteria	Alphaproteobacteria	Rhodobacterales	Rhodobacteraceae	HIMB11
ASV_546	PVC1	24.6088	3.42814	higherTreatment	1.01473	3.37838	0.000729142	0.00892331	Bacteria	Proteobacteria	Alphaproteobacteria	Rhodobacterales	Rhodobacteraceae	Pseudophaeobacter
ASV_630	PVC1	25.1222	2.67605	higherTreatment	0.769706	3.47672	0.000507587	0.00636341	Bacteria	Proteobacteria	Alphaproteobacteria	Rhodobacterales	Rhodobacteraceae	Thalassobius
ASV_672	PVC1	92.3896	14.4047	higherTreatment	1.83955	7.83052	4.85838e-15	8.32402e-13	Bacteria	Verrucomicrobiota	Lentisphaeria	Lentisphaerales	Lentisphaeraceae	Lentisphaera
ASV_702	PVC1	9.74153	3.34083	higherTreatment	0.82675	4.04092	5.32409e-05	0.00136829	Bacteria	Proteobacteria	Gammaproteobacteria	Oceanospirillales	Pseudohongiellaceae	Pseudohongiella
ASV_706	PVC1	86.3402	14.4656	higherTreatment	1.83959	7.8635	3.73541e-15	8.32402e-13	Bacteria	Actinobacteriota	Actinobacteria	Corynebacteriales	Nocardiaceae	Rhodococcus
ASV_723	PVC1	83.5906	14.9427	higherTreatment	1.8396	8.12276	4.55695e-16	2.34227e-13	Bacteria	Proteobacteria	Gammaproteobacteria	Salinisphaerales	Solimonadaceae	Oceanococcus
ASV_727	PVC1	56.5441	4.62665	higherTreatment	1.2941	3.57519	0.000349969	0.00461241	Bacteria	Proteobacteria	Gammaproteobacteria	Oceanospirillales	Alcanivoracaceae1	Alcanivorax
ASV_774	PVC1	7.62097	3.15872	higherTreatment	0.839426	3.76295	0.000167918	0.00299769	Bacteria	Proteobacteria	Gammaproteobacteria	Oceanospirillales	Pseudohongiellaceae	Pseudohongiella
ASV_792	PVC1	72.5918	13.0624	higherTreatment	1.83968	7.10036	1.24437e-12	1.59901e-10	Bacteria	Actinobacteriota	Actinobacteria	Corynebacteriales	Nocardiaceae	Rhodococcus
ASV_805	PVC1	7.00975	3.55	higherTreatment	0.950412	3.73522	0.000187552	0.00310974	Bacteria	Bdellovibrionota	Bdellovibrionia	Bdellovibrionales	Bdellovibrionaceae	OM27_clade
ASV_822	PVC1	19.8412	4.29729	higherTreatment	1.18344	3.63118	0.000282126	0.00402813	Bacteria	Proteobacteria	Gammaproteobacteria	Oceanospirillales	Pseudohongiellaceae	Pseudohongiella
ASV_826	PVC1	14.106	2.94273	higherTreatment	0.778151	3.78169	0.000155769	0.00296538	Bacteria	Proteobacteria	Alphaproteobacteria	Rhodobacterales	Rhodobacteraceae	Thalassobius
ASV_878	PVC1	26.9426	3.62857	higherTreatment	0.953498	3.80554	0.000141496	0.00279727	Bacteria	Proteobacteria	Alphaproteobacteria	Rhodobacterales	Rhodobacteraceae	Pseudophaeobacter
ASV_1026	PVC1	12.8424	3.96558	higherTreatment	1.02093	3.88427	0.00010264	0.00212081	Bacteria	Bdellovibrionota	Bdellovibrionia	Bdellovibrionales	Bdellovibrionaceae	OM27_clade
ASV_1	PVC10	1504.96	3.03495	higherTreatment	0.863048	3.51656	0.000437185	0.00205497	Bacteria	Proteobacteria	Gammaproteobacteria	Alteromonadales	Alteromonadaceae	Glaciecola
ASV_2	PVC10	1555.74	-2.9741	lowerTreatment	0.784566	-3.79076	0.00015019	0.000992162	Bacteria	Proteobacteria	Alphaproteobacteria	Rhodobacterales	Rhodobacteraceae	Amylibacter
ASV_3	PVC10	1385.35	-2.97166	lowerTreatment	0.742929	-3.99993	6.33609e-05	0.000517145	Bacteria	Proteobacteria	Alphaproteobacteria	Rhodobacterales	Rhodobacteraceae	HIMB11
ASV_4	PVC10	2294.4	-5.39581	lowerTreatment	0.942787	-5.72326	1.045e-08	8.28403e-07	Bacteria	Proteobacteria	Alphaproteobacteria	SAR11_clade	Clade_I	Clade_Ia
ASV_6	PVC10	1029.91	-3.17421	lowerTreatment	0.744943	-4.26101	2.03508e-05	0.000235425	Bacteria	Proteobacteria	Alphaproteobacteria	Rhodobacterales	Rhodobacteraceae	Ascidiaceihabitans
ASV_7	PVC10	1513.77	5.65458	higherTreatment	0.912428	6.19728	5.74456e-10	7.15609e-08	Bacteria	Proteobacteria	Alphaproteobacteria	Rhodobacterales	Rhodobacteraceae	Ruegeria
ASV_9	PVC10	2838.01	4.18535	higherTreatment	0.894203	4.68054	2.86118e-06	6.45703e-05	Bacteria	Proteobacteria	Gammaproteobacteria	Alteromonadales	Alteromonadaceae	Alteromonas
ASV_10	PVC10	833.501	-3.87108	lowerTreatment	0.883271	-4.38266	1.17238e-05	0.000173273	Bacteria	Proteobacteria	Alphaproteobacteria	Rhodobacterales	Rhodobacteraceae	Ascidiaceihabitans
ASV_11	PVC10	185.369	-2.21375	lowerTreatment	0.759049	-2.91648	0.00354002	0.00976866	Bacteria	Proteobacteria	Gammaproteobacteria	SAR86_clade	NA	NA
ASV_12	PVC10	416.652	-5.55865	lowerTreatment	0.986011	-5.63751	1.72525e-08	1.25368e-06	Bacteria	Bacteroidota	Bacteroidia	Flavobacteriales	NA	NA
ASV_13	PVC10	221.109	3.04701	higherTreatment	0.938489	3.24672	0.00116744	0.00427736	Bacteria	Proteobacteria	Gammaproteobacteria	Alteromonadales	Alteromonadaceae	Glaciecola
ASV_14	PVC10	632.179	-2.2087	lowerTreatment	0.725918	-3.04263	0.0023452	0.00710073	Bacteria	Proteobacteria	Alphaproteobacteria	Rhodobacterales	Rhodobacteraceae	Planktomarina
ASV_15	PVC10	614.462	-6.39618	lowerTreatment	1.01301	-6.31405	2.7183e-10	3.95059e-08	Bacteria	Proteobacteria	Alphaproteobacteria	SAR11_clade	Clade_I	Clade_Ia
ASV_16	PVC10	523.171	-5.41641	lowerTreatment	0.925405	-5.85301	4.82761e-09	4.21188e-07	Bacteria	Proteobacteria	Alphaproteobacteria	Rhodobacterales	Rhodobacteraceae	NA
ASV_17	PVC10	388.939	-6.06618	lowerTreatment	1.01892	-5.95354	2.62399e-09	2.86015e-07	Bacteria	Proteobacteria	Alphaproteobacteria	SAR11_clade	Clade_I	Clade_Ia
ASV_18	PVC10	235.536	-3.01507	lowerTreatment	0.970681	-3.10613	0.00189551	0.00612179	Bacteria	Proteobacteria	Alphaproteobacteria	Rhodobacterales	Rhodobacteraceae	HIMB11
ASV_20	PVC10	317.921	-5.92071	lowerTreatment	1.01158	-5.85292	4.83014e-09	4.21188e-07	Bacteria	Proteobacteria	Alphaproteobacteria	SAR11_clade	Clade_I	Clade_Ia
ASV_22	PVC10	34.2286	-4.31578	lowerTreatment	1.05088	-4.10681	4.01162e-05	0.000372141	Bacteria	Bacteroidota	Bacteroidia	Flavobacteriales	Cryomorphaceae	NA
ASV_25	PVC10	881.28	4.06194	higherTreatment	0.982546	4.13409	3.5636e-05	0.000341479	Bacteria	Proteobacteria	Gammaproteobacteria	Alteromonadales	Alteromonadaceae	Alteromonas
ASV_26	PVC10	32.3328	4.21195	higherTreatment	1.41831	2.9697	0.00298092	0.00852249	Bacteria	Proteobacteria	Gammaproteobacteria	Alteromonadales	Alteromonadaceae	Aestuariibacter
ASV_27	PVC10	820.861	4.11049	higherTreatment	0.972156	4.22822	2.35549e-05	0.000247468	Bacteria	Proteobacteria	Gammaproteobacteria	Alteromonadales	Alteromonadaceae	Alteromonas
ASV_32	PVC10	285.405	-3.42109	lowerTreatment	0.740105	-4.62243	3.79264e-06	7.51632e-05	Bacteria	Proteobacteria	Alphaproteobacteria	Rhodobacterales	Rhodobacteraceae	HIMB11
ASV_33	PVC10	216.548	-5.64352	lowerTreatment	1.01451	-5.56278	2.65504e-08	1.78092e-06	Bacteria	Proteobacteria	Alphaproteobacteria	SAR11_clade	Clade_I	Clade_Ia
ASV_34	PVC10	130.104	-5.27596	lowerTreatment	1.00275	-5.2615	1.42887e-07	7.78736e-06	Bacteria	Proteobacteria	Alphaproteobacteria	SAR11_clade	Clade_II	NA
ASV_36	PVC10	244.545	-5.03244	lowerTreatment	0.944302	-5.32927	9.86092e-08	5.73248e-06	Bacteria	Proteobacteria	Alphaproteobacteria	SAR11_clade	Clade_I	Clade_Ia
ASV_39	PVC10	104.439	-5.11738	lowerTreatment	1.0026	-5.10409	3.32394e-07	1.44924e-05	Bacteria	Proteobacteria	Alphaproteobacteria	SAR11_clade	Clade_II	NA
ASV_40	PVC10	64.8274	-4.77543	lowerTreatment	1.02182	-4.67344	2.96194e-06	6.45703e-05	Bacteria	Proteobacteria	Gammaproteobacteria	SAR86_clade	NA	NA
ASV_42	PVC10	158.639	-5.41906	lowerTreatment	1.00875	-5.37206	7.7842e-08	4.84845e-06	Bacteria	Proteobacteria	Alphaproteobacteria	Rhodobacterales	Rhodobacteraceae	Ascidiaceihabitans
ASV_43	PVC10	233.301	4.03603	higherTreatment	0.905715	4.45618	8.34312e-06	0.000133644	Bacteria	Proteobacteria	Gammaproteobacteria	Alteromonadales	Alteromonadaceae	Glaciecola
ASV_47	PVC10	54.8136	-4.65392	lowerTreatment	1.00306	-4.63974	3.48847e-06	7.24272e-05	Bacteria	Proteobacteria	Gammaproteobacteria	Thiomicrospirales	Thioglobaceae	SUP05_cluster
ASV_50	PVC10	87.7818	-4.99173	lowerTreatment	1.00849	-4.9497	7.4327e-07	2.31475e-05	Bacteria	Proteobacteria	Alphaproteobacteria	SAR11_clade	Clade_II	NA
ASV_51	PVC10	165.974	-3.91376	lowerTreatment	0.920158	-4.25336	2.10587e-05	0.000235425	Bacteria	Proteobacteria	Alphaproteobacteria	Rhodobacterales	Rhodobacteraceae	Ascidiaceihabitans
ASV_52	PVC10	89.6736	-5.0072	lowerTreatment	1.00653	-4.97473	6.53375e-07	2.11016e-05	Bacteria	Proteobacteria	Alphaproteobacteria	SAR11_clade	Clade_II	NA
ASV_56	PVC10	90.8554	-5.01747	lowerTreatment	0.992632	-5.05471	4.31038e-07	1.70848e-05	Bacteria	Proteobacteria	Alphaproteobacteria	Rhodobacterales	Rhodobacteraceae	HIMB11
ASV_60	PVC10	135.903	-5.30749	lowerTreatment	1.0285	-5.16042	2.46393e-07	1.19364e-05	Bacteria	Proteobacteria	Alphaproteobacteria	Rhodobacterales	Rhodobacteraceae	Ascidiaceihabitans
ASV_61	PVC10	89.7396	-2.81624	lowerTreatment	0.865643	-3.25336	0.00114051	0.00421408	Bacteria	Proteobacteria	Alphaproteobacteria	Puniceispirillales	SAR116_clade	NA
ASV_62	PVC10	193.949	-3.07264	lowerTreatment	0.950046	-3.2342	0.00121983	0.00441365	Bacteria	Proteobacteria	Alphaproteobacteria	Rhodobacterales	Rhodobacteraceae	HIMB11
ASV_63	PVC10	101.769	-3.777	lowerTreatment	0.864458	-4.36921	1.24695e-05	0.000181223	Bacteria	Proteobacteria	Alphaproteobacteria	Puniceispirillales	SAR116_clade	Candidatus_Puniceispirillum
ASV_64	PVC10	102.156	-5.10112	lowerTreatment	1.01313	-5.03501	4.77826e-07	1.81158e-05	Bacteria	Proteobacteria	Alphaproteobacteria	SAR11_clade	Clade_I	Clade_Ia
ASV_65	PVC10	85.0632	-4.96975	lowerTreatment	0.996097	-4.98922	6.06225e-07	2.11016e-05	Bacteria	Proteobacteria	Alphaproteobacteria	Rhodobacterales	Rhodobacteraceae	Ascidiaceihabitans
ASV_66	PVC10	114.694	-5.18502	lowerTreatment	1.00897	-5.13893	2.76301e-07	1.26808e-05	Bacteria	Proteobacteria	Alphaproteobacteria	Rhodobacterales	Rhodobacteraceae	Ascidiaceihabitans
ASV_67	PVC10	136.886	-5.31223	lowerTreatment	1.02623	-5.17643	2.2617e-07	1.16012e-05	Bacteria	Proteobacteria	Alphaproteobacteria	SAR11_clade	Clade_I	Clade_Ia
ASV_70	PVC10	109.152	-5.14872	lowerTreatment	1.02705	-5.01311	5.35567e-07	1.94589e-05	Bacteria	Proteobacteria	Alphaproteobacteria	SAR11_clade	Clade_I	Clade_Ia
ASV_71	PVC10	107.717	-5.13943	lowerTreatment	1.01591	-5.05897	4.21534e-07	1.70848e-05	Bacteria	Proteobacteria	Alphaproteobacteria	SAR11_clade	Clade_I	Clade_Ia
ASV_74	PVC10	63.3021	-4.75543	lowerTreatment	1.01661	-4.67773	2.90075e-06	6.45703e-05	Bacteria	Proteobacteria	Alphaproteobacteria	SAR11_clade	Clade_II	NA
ASV_75	PVC10	359.565	4.17762	higherTreatment	0.976741	4.2771	1.8934e-05	0.000235425	Bacteria	Proteobacteria	Gammaproteobacteria	Alteromonadales	Alteromonadaceae	Alteromonas
ASV_82	PVC10	166.961	-4.08133	lowerTreatment	0.959485	-4.25366	2.10303e-05	0.000235425	Bacteria	Proteobacteria	Alphaproteobacteria	Rhodobacterales	Rhodobacteraceae	NA
ASV_86	PVC10	71.084	-4.84014	lowerTreatment	1.00545	-4.81391	1.48005e-06	3.79588e-05	Bacteria	Proteobacteria	Alphaproteobacteria	Rhodobacterales	Rhodobacteraceae	NA
ASV_87	PVC10	88.1534	-4.99457	lowerTreatment	1.02099	-4.89189	9.98719e-07	2.90294e-05	Bacteria	Proteobacteria	Alphaproteobacteria	SAR11_clade	Clade_I	Clade_Ia
ASV_88	PVC10	44.431	-4.50033	lowerTreatment	1.01041	-4.45398	8.42938e-06	0.000133644	Bacteria	Proteobacteria	Alphaproteobacteria	SAR11_clade	Clade_II	NA
ASV_89	PVC10	59.3724	-4.70889	lowerTreatment	1.01823	-4.62457	3.7537e-06	7.51632e-05	Bacteria	Proteobacteria	Alphaproteobacteria	SAR11_clade	Clade_II	NA
ASV_90	PVC10	54.9094	-4.09992	lowerTreatment	0.947954	-4.32502	1.52517e-05	0.000207805	Bacteria	Proteobacteria	Alphaproteobacteria	Rhodobacterales	Rhodobacteraceae	Ascidiaceihabitans
ASV_91	PVC10	19.4611	-3.9036	lowerTreatment	1.02841	-3.79575	0.000147198	0.000979819	Bacteria	Proteobacteria	Alphaproteobacteria	Parvibaculales	PS1_clade	NA
ASV_94	PVC10	72.6126	-4.85532	lowerTreatment	0.996291	-4.8734	1.09695e-06	2.98919e-05	Bacteria	Proteobacteria	Alphaproteobacteria	Rhodobacterales	Rhodobacteraceae	NA
ASV_95	PVC10	84.8055	-4.96667	lowerTreatment	1.01774	-4.8801	1.0603e-06	2.98253e-05	Bacteria	Proteobacteria	Alphaproteobacteria	SAR11_clade	Clade_I	Clade_Ia
ASV_97	PVC10	96.5782	-5.06054	lowerTreatment	1.01667	-4.97757	6.43889e-07	2.11016e-05	Bacteria	Proteobacteria	Alphaproteobacteria	SAR11_clade	Clade_I	Clade_Ia
ASV_98	PVC10	42.9576	-4.47929	lowerTreatment	1.20854	-3.70637	0.00021025	0.00123046	Bacteria	Bacteroidota	Bacteroidia	Flavobacteriales	Cryomorphaceae	NA
ASV_99	PVC10	88.262	-4.9953	lowerTreatment	1.03031	-4.84834	1.24501e-06	3.28984e-05	Bacteria	Proteobacteria	Alphaproteobacteria	SAR11_clade	Clade_I	Clade_Ia
ASV_100	PVC10	34.9445	-4.32629	lowerTreatment	1.01541	-4.26063	2.0385e-05	0.000235425	Bacteria	Proteobacteria	Alphaproteobacteria	SAR11_clade	Clade_II	NA
ASV_101	PVC10	19.803	-3.91684	lowerTreatment	1.03018	-3.8021	0.000143476	0.000969853	Bacteria	Cyanobacteria	Cyanobacteriia	Synechococcales	Cyanobiaceae	Synechococcus_CC9902
ASV_103	PVC10	92.6527	-5.03045	lowerTreatment	1.02033	-4.93019	8.21478e-07	2.4701e-05	Bacteria	Proteobacteria	Alphaproteobacteria	SAR11_clade	Clade_I	Clade_Ia
ASV_108	PVC10	251.931	5.69408	higherTreatment	1.27998	4.44856	8.64474e-06	0.000134611	Bacteria	Proteobacteria	Gammaproteobacteria	Alteromonadales	Alteromonadaceae	Glaciecola
ASV_110	PVC10	74.7675	-2.84416	lowerTreatment	0.835337	-3.4048	0.000662123	0.00276254	Bacteria	Proteobacteria	Alphaproteobacteria	Rhodobacterales	Rhodobacteraceae	Planktomarina
ASV_111	PVC10	100.587	-5.09042	lowerTreatment	1.06544	-4.77778	1.77245e-06	4.41593e-05	Bacteria	Proteobacteria	Alphaproteobacteria	Rhodobacterales	Rhodobacteraceae	Ascidiaceihabitans
ASV_112	PVC10	38.0817	-4.38859	lowerTreatment	1.01601	-4.31945	1.56416e-05	0.000209838	Bacteria	Proteobacteria	Alphaproteobacteria	SAR11_clade	Clade_II	NA
ASV_113	PVC10	36.8276	-3.8048	lowerTreatment	0.965194	-3.94201	8.08012e-05	0.000612783	Bacteria	Proteobacteria	Alphaproteobacteria	SAR11_clade	Clade_II	NA
ASV_114	PVC10	40.3741	-4.43049	lowerTreatment	1.01771	-4.35338	1.34056e-05	0.000188543	Bacteria	Proteobacteria	Alphaproteobacteria	SAR11_clade	Clade_II	NA
ASV_115	PVC10	17.754	-3.27131	lowerTreatment	1.02119	-3.20344	0.00135796	0.00473658	Bacteria	Bacteroidota	Bacteroidia	Flavobacteriales	Crocinitomicaceae	Fluviicola
ASV_119	PVC10	31.019	-4.23939	lowerTreatment	1.02644	-4.13018	3.62481e-05	0.000343569	Bacteria	Proteobacteria	Alphaproteobacteria	SAR11_clade	Clade_II	NA
ASV_123	PVC10	60.5758	-4.72369	lowerTreatment	1.01689	-4.64522	3.39708e-06	7.22501e-05	Bacteria	Proteobacteria	Alphaproteobacteria	SAR11_clade	Clade_I	Clade_Ia
ASV_124	PVC10	16.3321	-3.78188	lowerTreatment	1.03607	-3.65023	0.000262005	0.0013931	Bacteria	Bacteroidota	Bacteroidia	Chitinophagales	Saprospiraceae	NA
ASV_125	PVC10	61.1528	-3.1113	lowerTreatment	0.868189	-3.58367	0.000338802	0.00166559	Bacteria	Proteobacteria	Alphaproteobacteria	Puniceispirillales	SAR116_clade	Candidatus_Puniceispirillum
ASV_126	PVC10	36.9613	-4.36887	lowerTreatment	1.01678	-4.29675	1.73317e-05	0.000225571	Bacteria	Proteobacteria	Alphaproteobacteria	Rhodobacterales	Rhodobacteraceae	Ascidiaceihabitans
ASV_127	PVC10	56.302	-4.67048	lowerTreatment	1.02327	-4.56425	5.01276e-06	8.99259e-05	Bacteria	Proteobacteria	Alphaproteobacteria	SAR11_clade	Clade_I	Clade_Ia
ASV_128	PVC10	61.8928	-4.74088	lowerTreatment	1.00722	-4.70691	2.51494e-06	5.92711e-05	Bacteria	Proteobacteria	Alphaproteobacteria	Rhodobacterales	Rhodobacteraceae	NA
ASV_129	PVC10	21.3543	-3.41045	lowerTreatment	0.980762	-3.47735	0.000506397	0.00227618	Bacteria	Proteobacteria	Gammaproteobacteria	SAR86_clade	NA	NA
ASV_131	PVC10	27.6559	-4.15985	lowerTreatment	1.0486	-3.96707	7.27625e-05	0.000572979	Bacteria	Cyanobacteria	Cyanobacteriia	Synechococcales	Cyanobiaceae	Synechococcus_CC9902
ASV_133	PVC10	79.2757	4.12281	higherTreatment	1.03941	3.9665	7.29365e-05	0.000572979	Bacteria	Proteobacteria	Gammaproteobacteria	Alteromonadales	Alteromonadaceae	Glaciecola
ASV_134	PVC10	57.6955	-4.68791	lowerTreatment	1.02747	-4.56257	5.05317e-06	8.99259e-05	Bacteria	Proteobacteria	Alphaproteobacteria	SAR11_clade	Clade_I	Clade_Ia
ASV_139	PVC10	57.881	-4.69044	lowerTreatment	1.02366	-4.58203	4.60482e-06	8.72914e-05	Bacteria	Proteobacteria	Alphaproteobacteria	SAR11_clade	Clade_I	Clade_Ia
ASV_142	PVC10	57.8874	-4.69033	lowerTreatment	1.0276	-4.56435	5.01043e-06	8.99259e-05	Bacteria	Proteobacteria	Alphaproteobacteria	SAR11_clade	Clade_I	Clade_Ia
ASV_143	PVC10	21.5319	-3.98229	lowerTreatment	1.03793	-3.83677	0.000124665	0.000868966	Bacteria	Proteobacteria	Gammaproteobacteria	SAR86_clade	NA	NA
ASV_144	PVC10	56.751	-4.67848	lowerTreatment	1.02849	-4.54889	5.39289e-06	9.40519e-05	Bacteria	Proteobacteria	Alphaproteobacteria	Rhodobacterales	Rhodobacteraceae	HIMB11
ASV_150	PVC10	13.4307	-3.64164	lowerTreatment	1.04827	-3.47396	0.000512836	0.0022933	Bacteria	Proteobacteria	Gammaproteobacteria	SAR86_clade	NA	NA
ASV_151	PVC10	29.8134	-4.2111	lowerTreatment	1.03241	-4.07889	4.52506e-05	0.000398571	Bacteria	Proteobacteria	Alphaproteobacteria	SAR11_clade	Clade_II	NA
ASV_154	PVC10	9.40511	-3.38002	lowerTreatment	1.06848	-3.16338	0.00155951	0.00525527	Bacteria	Proteobacteria	Alphaproteobacteria	Rhodobacterales	Rhodobacteraceae	Shimia
ASV_155	PVC10	9.11502	-3.36399	lowerTreatment	1.08898	-3.08911	0.00200755	0.00636903	Bacteria	Proteobacteria	Alphaproteobacteria	Rhodobacterales	Rhodobacteraceae	Marinovum
ASV_157	PVC10	44.1915	-4.49511	lowerTreatment	1.03168	-4.35705	1.31825e-05	0.000188445	Bacteria	Proteobacteria	Alphaproteobacteria	SAR11_clade	Clade_I	Clade_Ia
ASV_162	PVC10	33.1153	-4.28647	lowerTreatment	1.02504	-4.18176	2.89261e-05	0.000289926	Bacteria	Proteobacteria	Alphaproteobacteria	SAR11_clade	Clade_II	NA
ASV_163	PVC10	60.5882	11.9271	higherTreatment	1.40152	8.51015	1.73713e-17	3.02956e-15	Bacteria	Proteobacteria	Alphaproteobacteria	Rhodobacterales	Rhodobacteraceae	Ruegeria
ASV_164	PVC10	10.0808	-3.43932	lowerTreatment	1.09299	-3.14671	0.0016512	0.00551666	Bacteria	Proteobacteria	Gammaproteobacteria	Oceanospirillales	Pseudohongiellaceae	Pseudohongiella
ASV_165	PVC10	47.7603	-4.55161	lowerTreatment	1.02767	-4.42907	9.46387e-06	0.000144781	Bacteria	Proteobacteria	Alphaproteobacteria	SAR11_clade	Clade_I	Clade_Ia
ASV_166	PVC10	197.344	4.78232	higherTreatment	1.04054	4.59601	4.30663e-06	8.34529e-05	Bacteria	Proteobacteria	Gammaproteobacteria	Alteromonadales	Alteromonadaceae	Alteromonas
ASV_167	PVC10	35.8	-4.34306	lowerTreatment	1.04466	-4.15737	3.21928e-05	0.000315417	Bacteria	Proteobacteria	Alphaproteobacteria	SAR11_clade	Clade_I	Clade_Ia
ASV_168	PVC10	61.2813	-4.73126	lowerTreatment	1.04563	-4.52481	6.04501e-06	0.00010137	Bacteria	Proteobacteria	Alphaproteobacteria	SAR11_clade	Clade_I	Clade_Ia
ASV_169	PVC10	25.4888	-4.10255	lowerTreatment	1.02145	-4.01642	5.90898e-05	0.000495445	Bacteria	Actinobacteriota	Acidimicrobiia	Actinomarinales	Actinomarinaceae	Candidatus_Actinomarina
ASV_173	PVC10	23.3555	-4.03447	lowerTreatment	1.03092	-3.91348	9.09758e-05	0.000672296	Bacteria	Proteobacteria	Alphaproteobacteria	SAR11_clade	Clade_II	NA
ASV_174	PVC10	22.1833	-3.9969	lowerTreatment	1.04221	-3.83501	0.000125562	0.000868966	Bacteria	Proteobacteria	Alphaproteobacteria	SAR11_clade	Clade_II	NA
ASV_175	PVC10	36.2796	-4.35236	lowerTreatment	1.02643	-4.24028	2.23239e-05	0.000240326	Bacteria	Proteobacteria	Alphaproteobacteria	SAR11_clade	Clade_I	Clade_Ia
ASV_176	PVC10	105.967	5.06907	higherTreatment	1.2674	3.99957	6.3457e-05	0.000517145	Bacteria	Proteobacteria	Gammaproteobacteria	Alteromonadales	Alteromonadaceae	Glaciecola
ASV_177	PVC10	28.47	-4.17777	lowerTreatment	1.02242	-4.08615	4.38586e-05	0.000390252	Bacteria	Proteobacteria	Alphaproteobacteria	SAR11_clade	Clade_II	NA
ASV_180	PVC10	20.1162	-3.92615	lowerTreatment	1.04422	-3.75989	0.000169986	0.00106639	Bacteria	Proteobacteria	Alphaproteobacteria	SAR11_clade	Clade_II	NA
ASV_181	PVC10	19.9201	-3.91853	lowerTreatment	1.04604	-3.74608	0.000179621	0.00110303	Bacteria	Proteobacteria	Alphaproteobacteria	SAR11_clade	Clade_II	NA
ASV_184	PVC10	33.0944	-4.28746	lowerTreatment	1.02726	-4.17368	2.99719e-05	0.000296995	Bacteria	Proteobacteria	Alphaproteobacteria	SAR11_clade	Clade_I	Clade_Ia
ASV_185	PVC10	36.2003	-4.35118	lowerTreatment	1.02402	-4.2491	2.14636e-05	0.000236914	Bacteria	Proteobacteria	Alphaproteobacteria	SAR11_clade	Clade_I	Clade_Ia
ASV_186	PVC10	8.23909	-3.28897	lowerTreatment	1.08633	-3.02759	0.00246515	0.00736168	Bacteria	Bdellovibrionota	Bdellovibrionia	Bdellovibrionales	Bdellovibrionaceae	OM27_clade
ASV_191	PVC10	8.76468	-3.33763	lowerTreatment	1.09511	-3.04776	0.00230551	0.0070294	Bacteria	Proteobacteria	Gammaproteobacteria	Oceanospirillales	Pseudohongiellaceae	Pseudohongiella
ASV_193	PVC10	24.9888	-4.08293	lowerTreatment	1.03379	-3.94949	7.8319e-05	0.000604373	Bacteria	Proteobacteria	Alphaproteobacteria	SAR11_clade	Clade_II	NA
ASV_194	PVC10	19.0731	-3.88904	lowerTreatment	1.03353	-3.76286	0.00016798	0.00106144	Bacteria	Proteobacteria	Alphaproteobacteria	SAR11_clade	Clade_II	NA
ASV_196	PVC10	41.5092	-4.01824	lowerTreatment	0.94932	-4.23276	2.30842e-05	0.000245481	Bacteria	Proteobacteria	Alphaproteobacteria	Puniceispirillales	SAR116_clade	Candidatus_Puniceispirillum
ASV_197	PVC10	16.8141	-3.79811	lowerTreatment	1.03626	-3.6652	0.000247144	0.00136217	Bacteria	Proteobacteria	Alphaproteobacteria	SAR11_clade	Clade_II	NA
ASV_200	PVC10	11.3428	-3.51486	lowerTreatment	1.08169	-3.2494	0.00115648	0.00425505	Bacteria	Proteobacteria	Alphaproteobacteria	Rhodobacterales	Rhodobacteraceae	HIMB11
ASV_204	PVC10	140.027	13.7188	higherTreatment	1.44853	9.47081	2.77673e-21	2.42131e-18	Bacteria	Proteobacteria	Gammaproteobacteria	Alteromonadales	Alteromonadaceae	Alteromonas
ASV_205	PVC10	32.909	-4.2809	lowerTreatment	1.04488	-4.09702	4.18503e-05	0.00038014	Bacteria	Proteobacteria	Alphaproteobacteria	SAR11_clade	Clade_I	Clade_Ia
ASV_208	PVC10	36.4131	-4.35503	lowerTreatment	1.02594	-4.24491	2.18682e-05	0.000238363	Bacteria	Proteobacteria	Alphaproteobacteria	SAR11_clade	Clade_I	Clade_Ia
ASV_210	PVC10	33.8013	4.24339	higherTreatment	1.12376	3.77606	0.000159331	0.00102916	Bacteria	Proteobacteria	Gammaproteobacteria	Alteromonadales	Alteromonadaceae	Glaciecola
ASV_212	PVC10	30.8939	-4.23669	lowerTreatment	1.04206	-4.06569	4.78911e-05	0.00041761	Bacteria	Proteobacteria	Alphaproteobacteria	SAR11_clade	Clade_I	Clade_Ia
ASV_213	PVC10	87.529	2.94648	higherTreatment	0.779984	3.77762	0.000158333	0.00102916	Bacteria	Proteobacteria	Gammaproteobacteria	Alteromonadales	Colwelliaceae	NA
ASV_214	PVC10	11.3114	-3.51677	lowerTreatment	1.09707	-3.20561	0.00134779	0.00471996	Bacteria	Proteobacteria	Alphaproteobacteria	Rhodobacterales	Rhodobacteraceae	NA
ASV_215	PVC10	115.662	5.13253	higherTreatment	1.08346	4.73716	2.16732e-06	5.24973e-05	Bacteria	Proteobacteria	Gammaproteobacteria	Alteromonadales	Alteromonadaceae	Alteromonas
ASV_217	PVC10	29.9448	-4.21366	lowerTreatment	1.03095	-4.08717	4.36663e-05	0.000390252	Bacteria	Proteobacteria	Alphaproteobacteria	SAR11_clade	Clade_I	Clade_Ia
ASV_218	PVC10	40.149	-4.4258	lowerTreatment	1.03264	-4.28593	1.8198e-05	0.00022998	Bacteria	Proteobacteria	Alphaproteobacteria	SAR11_clade	Clade_I	Clade_Ia
ASV_219	PVC10	19.7574	-3.91249	lowerTreatment	1.0465	-3.73863	0.000185024	0.00112826	Bacteria	Proteobacteria	Alphaproteobacteria	SAR11_clade	Clade_II	NA
ASV_222	PVC10	22.6526	-4.01078	lowerTreatment	1.04121	-3.85203	0.000117142	0.000837274	Bacteria	Proteobacteria	Alphaproteobacteria	SAR11_clade	Clade_II	NA
ASV_228	PVC10	21.2676	-3.96723	lowerTreatment	1.05383	-3.76458	0.000166831	0.00106144	Bacteria	Proteobacteria	Alphaproteobacteria	SAR11_clade	Clade_I	Clade_Ia
ASV_229	PVC10	24.9217	-4.08451	lowerTreatment	1.01494	-4.02439	5.71231e-05	0.000483605	Bacteria	Proteobacteria	Alphaproteobacteria	Parvibaculales	PS1_clade	NA
ASV_233	PVC10	41.8636	-4.45595	lowerTreatment	1.03584	-4.30177	1.69436e-05	0.000223861	Bacteria	Proteobacteria	Alphaproteobacteria	SAR11_clade	Clade_I	Clade_Ia
ASV_236	PVC10	17.8094	-3.40665	lowerTreatment	0.988697	-3.44559	0.000569807	0.00249684	Bacteria	Cyanobacteria	Cyanobacteriia	Synechococcales	Cyanobiaceae	Synechococcus_CC9902
ASV_238	PVC10	119.177	13.2461	higherTreatment	1.44354	9.17613	4.46863e-20	1.94832e-17	Bacteria	Proteobacteria	Gammaproteobacteria	Alteromonadales	Alteromonadaceae	Alteromonas
ASV_241	PVC10	14.7951	-3.70353	lowerTreatment	1.05291	-3.51743	0.000435748	0.00205497	Bacteria	Proteobacteria	Alphaproteobacteria	Rhodobacterales	Rhodobacteraceae	Cognatiyoonia
ASV_242	PVC10	19.2502	-3.89927	lowerTreatment	1.02638	-3.79906	0.000145247	0.000974273	Bacteria	Proteobacteria	Gammaproteobacteria	Alteromonadales	Alteromonadaceae	Aliiglaciecola
ASV_246	PVC10	34.1542	-4.30882	lowerTreatment	1.04694	-4.11563	3.86127e-05	0.000362046	Bacteria	Proteobacteria	Alphaproteobacteria	SAR11_clade	Clade_I	Clade_Ia
ASV_247	PVC10	7.9033	-3.25912	lowerTreatment	1.11492	-2.92319	0.00346463	0.00959097	Bacteria	Proteobacteria	Alphaproteobacteria	Rhodobacterales	Rhodobacteraceae	NA
ASV_249	PVC10	14.0796	-3.66995	lowerTreatment	1.04643	-3.50713	0.00045297	0.00210434	Bacteria	Proteobacteria	Alphaproteobacteria	SAR11_clade	Clade_II	NA
ASV_251	PVC10	48.1444	-4.56047	lowerTreatment	1.09048	-4.18207	2.88867e-05	0.000289926	Bacteria	Proteobacteria	Alphaproteobacteria	Rhodobacterales	Rhodobacteraceae	NA
ASV_254	PVC10	14.7763	-3.70339	lowerTreatment	1.05302	-3.51691	0.000436597	0.00205497	Bacteria	Proteobacteria	Alphaproteobacteria	SAR11_clade	Clade_II	NA
ASV_255	PVC10	37.4426	-4.37846	lowerTreatment	1.02906	-4.25481	2.09226e-05	0.000235425	Bacteria	Proteobacteria	Alphaproteobacteria	Rhodobacterales	Rhodobacteraceae	HIMB11
ASV_256	PVC10	17.5172	-3.82457	lowerTreatment	1.05025	-3.6416	0.000270949	0.00143192	Bacteria	Proteobacteria	Alphaproteobacteria	SAR11_clade	Clade_I	Clade_Ib
ASV_257	PVC10	16.7599	-3.79472	lowerTreatment	1.04308	-3.63801	0.000274755	0.00143465	Bacteria	Proteobacteria	Alphaproteobacteria	SAR11_clade	Clade_II	NA
ASV_259	PVC10	36.0407	-4.35172	lowerTreatment	1.06081	-4.10227	4.09121e-05	0.00037553	Bacteria	Proteobacteria	Alphaproteobacteria	Rhodobacterales	Rhodobacteraceae	HIMB11
ASV_261	PVC10	22.0143	-3.9912	lowerTreatment	1.03921	-3.84061	0.00012273	0.00086609	Bacteria	Proteobacteria	Alphaproteobacteria	SAR11_clade	Clade_I	Clade_Ia
ASV_265	PVC10	12.4005	-3.57621	lowerTreatment	1.05489	-3.39014	0.000698567	0.00287335	Bacteria	Proteobacteria	Alphaproteobacteria	SAR11_clade	Clade_II	NA
ASV_269	PVC10	11.4618	-3.52013	lowerTreatment	1.0566	-3.33157	0.000863584	0.0033921	Bacteria	Proteobacteria	Alphaproteobacteria	SAR11_clade	Clade_II	NA
ASV_272	PVC10	16.5889	-3.78754	lowerTreatment	1.03762	-3.65024	0.000261999	0.0013931	Bacteria	Proteobacteria	Alphaproteobacteria	SAR11_clade	Clade_II	NA
ASV_273	PVC10	20.9317	-3.95511	lowerTreatment	1.05038	-3.76539	0.00016629	0.00106144	Bacteria	Proteobacteria	Alphaproteobacteria	SAR11_clade	Clade_I	Clade_Ia
ASV_276	PVC10	42.7807	4.41386	higherTreatment	1.1276	3.91439	9.06325e-05	0.000672296	Bacteria	Proteobacteria	Gammaproteobacteria	Alteromonadales	Alteromonadaceae	NA
ASV_277	PVC10	27.9424	-4.16329	lowerTreatment	1.03161	-4.03571	5.44373e-05	0.000465385	Bacteria	Proteobacteria	Alphaproteobacteria	SAR11_clade	Clade_I	Clade_Ia
ASV_279	PVC10	18.8454	-3.88757	lowerTreatment	1.19834	-3.24413	0.00117809	0.00429829	Bacteria	Bacteroidota	Bacteroidia	Flavobacteriales	NA	NA
ASV_283	PVC10	42.6799	-4.47333	lowerTreatment	1.04869	-4.26562	1.99347e-05	0.000235425	Bacteria	Proteobacteria	Alphaproteobacteria	Rhodobacterales	Rhodobacteraceae	Shimia
ASV_285	PVC10	15.6712	-3.74403	lowerTreatment	1.05503	-3.54873	0.000387089	0.00185462	Bacteria	Proteobacteria	Alphaproteobacteria	SAR11_clade	Clade_II	NA
ASV_286	PVC10	25.3053	-3.52947	lowerTreatment	0.984433	-3.58529	0.000336708	0.00166559	Bacteria	Proteobacteria	Alphaproteobacteria	Rhodobacterales	Rhodobacteraceae	Ascidiaceihabitans
ASV_287	PVC10	29.0142	-4.19325	lowerTreatment	1.01331	-4.13817	3.50092e-05	0.000339201	Bacteria	Proteobacteria	Alphaproteobacteria	Rhodobacterales	Rhodobacteraceae	Ascidiaceihabitans
ASV_289	PVC10	17.0165	-3.80519	lowerTreatment	1.04056	-3.65687	0.000255317	0.0013909	Bacteria	Proteobacteria	Alphaproteobacteria	Rhodobacterales	Rhodobacteraceae	HIMB11
ASV_291	PVC10	23.2827	-4.03017	lowerTreatment	1.05953	-3.80374	0.00014253	0.000969853	Bacteria	Proteobacteria	Alphaproteobacteria	SAR11_clade	Clade_I	Clade_Ia
ASV_292	PVC10	12.39	-3.57875	lowerTreatment	1.05096	-3.40521	0.000661144	0.00276254	Bacteria	Proteobacteria	Alphaproteobacteria	SAR11_clade	Clade_II	NA
ASV_293	PVC10	18.4676	-3.30181	lowerTreatment	1.00271	-3.29287	0.000991687	0.00374372	Bacteria	Proteobacteria	Gammaproteobacteria	Cellvibrionales	Halieaceae	OM60(NOR5)_clade
ASV_296	PVC10	41.3821	-4.45172	lowerTreatment	1.10977	-4.01139	6.03612e-05	0.000501285	Bacteria	Proteobacteria	Alphaproteobacteria	Rhodobacterales	Rhodobacteraceae	NA
ASV_299	PVC10	13.0346	-3.61338	lowerTreatment	1.05751	-3.41687	0.000633455	0.00269477	Bacteria	Proteobacteria	Alphaproteobacteria	SAR11_clade	Clade_II	NA
ASV_301	PVC10	21.6794	3.92411	higherTreatment	1.02197	3.83975	0.00012316	0.00086609	Bacteria	Proteobacteria	Gammaproteobacteria	Oceanospirillales	Saccharospirillaceae	NA
ASV_303	PVC10	22.7298	-4.01352	lowerTreatment	1.04785	-3.83026	0.000128009	0.000878926	Bacteria	Proteobacteria	Alphaproteobacteria	SAR11_clade	Clade_I	Clade_Ia
ASV_304	PVC10	53.7781	4.58066	higherTreatment	1.02031	4.48948	7.13989e-06	0.000117471	Bacteria	Proteobacteria	Alphaproteobacteria	Rhodobacterales	Rhodobacteraceae	Thalassococcus
ASV_306	PVC10	9.54493	-3.38418	lowerTreatment	1.0773	-3.14136	0.00168167	0.00558455	Bacteria	Proteobacteria	Alphaproteobacteria	SAR11_clade	Clade_II	NA
ASV_307	PVC10	18.0261	-3.84689	lowerTreatment	1.04994	-3.66393	0.000248377	0.00136217	Bacteria	Proteobacteria	Alphaproteobacteria	SAR11_clade	Clade_I	Clade_Ia
ASV_308	PVC10	23.7289	-4.04461	lowerTreatment	1.03837	-3.89515	9.81398e-05	0.000719142	Bacteria	Proteobacteria	Alphaproteobacteria	SAR11_clade	Clade_I	Clade_Ia
ASV_312	PVC10	25.9066	-4.10876	lowerTreatment	1.04231	-3.94197	8.08143e-05	0.000612783	Bacteria	Proteobacteria	Alphaproteobacteria	SAR11_clade	Clade_I	Clade_Ia
ASV_313	PVC10	25.9901	-4.11098	lowerTreatment	1.04906	-3.91872	8.90222e-05	0.000669202	Bacteria	Proteobacteria	Alphaproteobacteria	SAR11_clade	Clade_I	Clade_Ia
ASV_314	PVC10	16.993	-3.23775	lowerTreatment	0.981069	-3.30023	0.000966062	0.00369238	Bacteria	Proteobacteria	Alphaproteobacteria	Puniceispirillales	SAR116_clade	Candidatus_Puniceispirillum
ASV_317	PVC10	21.0236	-3.95659	lowerTreatment	1.04585	-3.78312	0.000154873	0.00101541	Bacteria	Proteobacteria	Alphaproteobacteria	SAR11_clade	Clade_I	Clade_Ia
ASV_320	PVC10	11.5829	-3.52639	lowerTreatment	1.07782	-3.27178	0.00106872	0.00398259	Bacteria	Proteobacteria	Alphaproteobacteria	SAR11_clade	Clade_II	NA
ASV_322	PVC10	9.01503	-3.34594	lowerTreatment	1.10159	-3.03737	0.0023865	0.00715128	Bacteria	Cyanobacteria	Cyanobacteriia	Synechococcales	Cyanobiaceae	Synechococcus_CC9902
ASV_323	PVC10	17.2167	-3.81582	lowerTreatment	1.0485	-3.63932	0.000273358	0.00143465	Bacteria	Proteobacteria	Alphaproteobacteria	SAR11_clade	Clade_I	Clade_Ia
ASV_328	PVC10	46.7623	-4.539	lowerTreatment	1.00284	-4.52616	6.00642e-06	0.00010137	Bacteria	Proteobacteria	Alphaproteobacteria	Rhodobacterales	Rhodobacteraceae	Thalassobius
ASV_330	PVC10	44.2552	-4.49827	lowerTreatment	1.01766	-4.4202	9.86074e-06	0.000148251	Bacteria	Proteobacteria	Alphaproteobacteria	Rhodobacterales	Rhodobacteraceae	Thalassobius
ASV_334	PVC10	20.1496	-3.92614	lowerTreatment	1.0478	-3.74702	0.000178945	0.00110303	Bacteria	Proteobacteria	Alphaproteobacteria	SAR11_clade	Clade_I	Clade_Ia
ASV_335	PVC10	20.1183	-3.92436	lowerTreatment	1.05713	-3.71227	0.00020541	0.00121193	Bacteria	Proteobacteria	Alphaproteobacteria	SAR11_clade	Clade_I	Clade_Ia
ASV_336	PVC10	78.7015	12.5141	higherTreatment	1.43131	8.74311	2.26775e-18	4.94369e-16	Bacteria	Proteobacteria	Gammaproteobacteria	Alteromonadales	Alteromonadaceae	Alteromonas
ASV_337	PVC10	27.2854	-4.14657	lowerTreatment	1.04252	-3.97744	6.96616e-05	0.000562453	Bacteria	Proteobacteria	Alphaproteobacteria	SAR11_clade	Clade_I	Clade_Ia
ASV_341	PVC10	20.6416	-3.94737	lowerTreatment	1.0224	-3.8609	0.000112971	0.000814136	Bacteria	Proteobacteria	Alphaproteobacteria	Rhodobacterales	Rhodobacteraceae	NA
ASV_342	PVC10	13.2618	-3.62608	lowerTreatment	1.05157	-3.44826	0.000564206	0.00248479	Bacteria	Proteobacteria	Alphaproteobacteria	Rhodobacterales	Rhodobacteraceae	HIMB11
ASV_343	PVC10	14.5465	-3.70215	lowerTreatment	1.07872	-3.43198	0.000599186	0.00259946	Bacteria	Proteobacteria	Gammaproteobacteria	KI89A_clade	NA	NA
ASV_346	PVC10	18.1013	-3.84784	lowerTreatment	1.05265	-3.65538	0.000256806	0.0013909	Bacteria	Proteobacteria	Alphaproteobacteria	SAR11_clade	Clade_I	Clade_Ia
ASV_347	PVC10	25.4248	-4.09406	lowerTreatment	1.05264	-3.88933	0.000100522	0.000730458	Bacteria	Proteobacteria	Alphaproteobacteria	SAR11_clade	Clade_I	Clade_Ia
ASV_348	PVC10	36.0122	-4.34891	lowerTreatment	1.01304	-4.29293	1.76328e-05	0.000226115	Bacteria	Proteobacteria	Alphaproteobacteria	Rhodobacterales	Rhodobacteraceae	HIMB11
ASV_349	PVC10	17.7944	-3.84021	lowerTreatment	1.03327	-3.71656	0.000201955	0.0012062	Bacteria	Proteobacteria	Alphaproteobacteria	Rhodobacterales	Rhodobacteraceae	Tateyamaria
ASV_353	PVC10	9.93492	-3.41857	lowerTreatment	1.06325	-3.2152	0.00130352	0.00462062	Bacteria	Proteobacteria	Alphaproteobacteria	SAR11_clade	Clade_II	NA
ASV_355	PVC10	35.0471	-3.24844	lowerTreatment	0.983714	-3.30222	0.000959218	0.00369238	Bacteria	Proteobacteria	Alphaproteobacteria	SAR11_clade	Clade_I	Clade_Ia
ASV_356	PVC10	12.6485	-3.59993	lowerTreatment	1.06759	-3.37201	0.000746211	0.00305491	Bacteria	Bacteroidota	Bacteroidia	Flavobacteriales	Cryomorphaceae	NA
ASV_358	PVC10	15.0473	-3.72023	lowerTreatment	1.03766	-3.58519	0.00033683	0.00166559	Bacteria	Actinobacteriota	Acidimicrobiia	Actinomarinales	Actinomarinaceae	Candidatus_Actinomarina
ASV_359	PVC10	15.3249	-3.7287	lowerTreatment	1.04933	-3.55339	0.000380295	0.00183214	Bacteria	Proteobacteria	Alphaproteobacteria	SAR11_clade	Clade_I	Clade_Ia
ASV_360	PVC10	16.7743	-3.80289	lowerTreatment	1.05324	-3.61064	0.000305437	0.00153954	Bacteria	Bacteroidota	Bacteroidia	Flavobacteriales	NS9_marine_group	NA
ASV_366	PVC10	20.2185	-3.92762	lowerTreatment	1.05811	-3.71192	0.000205695	0.00121193	Bacteria	Proteobacteria	Alphaproteobacteria	SAR11_clade	Clade_I	Clade_Ia
ASV_370	PVC10	9.80968	-3.42012	lowerTreatment	1.11401	-3.07009	0.00213991	0.00666852	Bacteria	Proteobacteria	Gammaproteobacteria	Cellvibrionales	Halieaceae	OM60(NOR5)_clade
ASV_372	PVC10	16.5283	-3.78788	lowerTreatment	1.0327	-3.66795	0.000244505	0.00135802	Bacteria	Proteobacteria	Alphaproteobacteria	Rhodobacterales	Rhodobacteraceae	Ascidiaceihabitans
ASV_374	PVC10	40.0441	-3.86347	lowerTreatment	0.973845	-3.96723	7.27123e-05	0.000572979	Bacteria	Proteobacteria	Alphaproteobacteria	Puniceispirillales	SAR116_clade	Candidatus_Puniceispirillum
ASV_376	PVC10	13.3517	-3.62942	lowerTreatment	1.06222	-3.41684	0.000633518	0.00269477	Bacteria	Proteobacteria	Alphaproteobacteria	SAR11_clade	Clade_I	Clade_Ia
ASV_378	PVC10	60.8547	4.66863	higherTreatment	1.25373	3.72381	0.000196242	0.00118016	Bacteria	Proteobacteria	Gammaproteobacteria	Alteromonadales	Alteromonadaceae	Glaciecola
ASV_380	PVC10	11.8478	-3.53938	lowerTreatment	1.0728	-3.29918	0.000969673	0.00369238	Bacteria	Proteobacteria	Alphaproteobacteria	SAR11_clade	Clade_II	NA
ASV_381	PVC10	8.97755	-3.34427	lowerTreatment	1.07982	-3.09705	0.00195457	0.00624316	Bacteria	Proteobacteria	Alphaproteobacteria	SAR11_clade	Clade_II	NA
ASV_383	PVC10	11.4847	-3.52649	lowerTreatment	1.05523	-3.34192	0.000832024	0.0033281	Bacteria	Proteobacteria	Alphaproteobacteria	Rhodobacterales	Rhodobacteraceae	Ascidiaceihabitans
ASV_384	PVC10	15.813	-3.75187	lowerTreatment	1.0472	-3.58275	0.000339994	0.00166559	Bacteria	Proteobacteria	Alphaproteobacteria	SAR11_clade	Clade_I	Clade_Ia
ASV_388	PVC10	9.34466	-3.37193	lowerTreatment	1.07356	-3.14089	0.00168433	0.00558455	Bacteria	Proteobacteria	Alphaproteobacteria	SAR11_clade	Clade_II	NA
ASV_389	PVC10	9.522	-3.38254	lowerTreatment	1.07783	-3.13827	0.00169946	0.00560879	Bacteria	Proteobacteria	Alphaproteobacteria	SAR11_clade	Clade_II	NA
ASV_392	PVC10	18.4767	-3.86414	lowerTreatment	1.05306	-3.66944	0.000243087	0.00135802	Bacteria	Proteobacteria	Alphaproteobacteria	Rhodobacterales	Rhodobacteraceae	Ascidiaceihabitans
ASV_396	PVC10	17.7987	-3.83735	lowerTreatment	1.04403	-3.67552	0.000237363	0.00134403	Bacteria	Proteobacteria	Alphaproteobacteria	SAR11_clade	Clade_I	Clade_Ia
ASV_397	PVC10	34.6297	4.26083	higherTreatment	1.15397	3.69233	0.000222209	0.00128926	Bacteria	Proteobacteria	Gammaproteobacteria	Pseudomonadales	NA	NA
ASV_399	PVC10	27.5813	-4.1552	lowerTreatment	1.02851	-4.04001	5.3449e-05	0.00046146	Bacteria	Proteobacteria	Alphaproteobacteria	Rhodobacterales	Rhodobacteraceae	NA
ASV_401	PVC10	44.0518	-12.3195	lowerTreatment	1.40327	-8.77911	1.64773e-18	4.78939e-16	Bacteria	Campilobacterota	Campylobacteria	Campylobacterales	Arcobacteraceae	NA
ASV_402	PVC10	17.6152	-3.82942	lowerTreatment	1.05404	-3.63309	0.000280043	0.00145356	Bacteria	Proteobacteria	Alphaproteobacteria	SAR11_clade	Clade_I	Clade_Ia
ASV_406	PVC10	14.7847	-3.70218	lowerTreatment	1.05299	-3.51586	0.00043833	0.00205497	Bacteria	Proteobacteria	Alphaproteobacteria	SAR11_clade	Clade_I	Clade_Ia
ASV_407	PVC10	16.4972	-3.78127	lowerTreatment	1.04977	-3.602	0.000315782	0.00158254	Bacteria	Proteobacteria	Alphaproteobacteria	SAR11_clade	Clade_I	Clade_Ia
ASV_408	PVC10	20.5439	-3.93941	lowerTreatment	1.05643	-3.72899	0.000192251	0.00116418	Bacteria	Proteobacteria	Alphaproteobacteria	SAR11_clade	Clade_I	Clade_Ia
ASV_410	PVC10	8.39757	-3.30857	lowerTreatment	1.11492	-2.96756	0.00300178	0.00855408	Bacteria	Proteobacteria	Gammaproteobacteria	Cellvibrionales	Porticoccaceae	Porticoccus
ASV_414	PVC10	14.8973	-3.70734	lowerTreatment	1.06074	-3.49505	0.00047397	0.00216554	Bacteria	Proteobacteria	Alphaproteobacteria	SAR11_clade	Clade_I	Clade_Ia
ASV_415	PVC10	13.5396	-3.21131	lowerTreatment	0.991433	-3.23906	0.00119926	0.00435732	Bacteria	Proteobacteria	Alphaproteobacteria	Rhodobacterales	Rhodobacteraceae	Shimia
ASV_416	PVC10	13.4706	-3.63412	lowerTreatment	1.06237	-3.42076	0.000624474	0.00268247	Bacteria	Proteobacteria	Alphaproteobacteria	SAR11_clade	Clade_II	NA
ASV_418	PVC10	71.1554	4.78161	higherTreatment	1.14019	4.19371	2.74424e-05	0.000284878	Bacteria	Proteobacteria	Gammaproteobacteria	Alteromonadales	Alteromonadaceae	Alteromonas
ASV_420	PVC10	18.3745	-3.85895	lowerTreatment	1.05191	-3.6685	0.000243974	0.00135802	Bacteria	Proteobacteria	Alphaproteobacteria	SAR11_clade	Clade_I	Clade_Ia
ASV_422	PVC10	18.3165	3.79989	higherTreatment	1.1996	3.16763	0.00153687	0.00525527	Bacteria	Proteobacteria	Gammaproteobacteria	Alteromonadales	Alteromonadaceae	Glaciecola
ASV_432	PVC10	36.1651	4.2941	higherTreatment	1.00684	4.26491	1.99982e-05	0.000235425	Bacteria	Proteobacteria	Gammaproteobacteria	Alteromonadales	Colwelliaceae	NA
ASV_433	PVC10	14.4677	-3.68575	lowerTreatment	1.06668	-3.45535	0.000549576	0.00243264	Bacteria	Proteobacteria	Alphaproteobacteria	SAR11_clade	Clade_I	Clade_Ia
ASV_435	PVC10	10.6839	-3.46507	lowerTreatment	1.089	-3.18189	0.0014632	0.00506541	Bacteria	Proteobacteria	Alphaproteobacteria	SAR11_clade	Clade_II	NA
ASV_436	PVC10	12.2253	-3.56273	lowerTreatment	1.06796	-3.33601	0.000849913	0.00338413	Bacteria	Proteobacteria	Alphaproteobacteria	Puniceispirillales	SAR116_clade	Candidatus_Puniceispirillum
ASV_439	PVC10	8.43106	-3.29733	lowerTreatment	1.08165	-3.04842	0.00230045	0.0070294	Bacteria	Proteobacteria	Alphaproteobacteria	SAR11_clade	Clade_II	NA
ASV_444	PVC10	8.45382	-3.30703	lowerTreatment	1.1083	-2.98389	0.00284614	0.00819086	Bacteria	Proteobacteria	Alphaproteobacteria	Rhodobacterales	Rhodobacteraceae	Nereida
ASV_449	PVC10	9.12441	3.29902	higherTreatment	1.07489	3.06917	0.00214652	0.00666852	Bacteria	Proteobacteria	Gammaproteobacteria	Oceanospirillales	Alcanivoracaceae1	Alcanivorax
ASV_450	PVC10	7.61954	-3.23273	lowerTreatment	1.09026	-2.9651	0.00302585	0.00859458	Bacteria	Proteobacteria	Alphaproteobacteria	Rhodobacterales	Rhodobacteraceae	HIMB11
ASV_451	PVC10	14.3676	-3.67848	lowerTreatment	1.07797	-3.41241	0.000643911	0.00272568	Bacteria	Proteobacteria	Alphaproteobacteria	SAR11_clade	Clade_I	Clade_Ia
ASV_457	PVC10	10.4648	-3.45157	lowerTreatment	1.07103	-3.22266	0.00127004	0.00453884	Bacteria	Proteobacteria	Alphaproteobacteria	SAR11_clade	Clade_I	Clade_Ia
ASV_459	PVC10	65.9858	4.72702	higherTreatment	1.13007	4.18293	2.87777e-05	0.000289926	Bacteria	Proteobacteria	Gammaproteobacteria	Alteromonadales	Alteromonadaceae	Alteromonas
ASV_463	PVC10	14.0442	-3.66582	lowerTreatment	1.05574	-3.47228	0.000516059	0.00229594	Bacteria	Proteobacteria	Alphaproteobacteria	SAR11_clade	Clade_I	Clade_Ia
ASV_464	PVC10	39.7353	4.36143	higherTreatment	1.00655	4.33304	1.47062e-05	0.000203552	Bacteria	Proteobacteria	Gammaproteobacteria	Alteromonadales	Colwelliaceae	NA
ASV_468	PVC10	27.0177	-4.14296	lowerTreatment	1.04585	-3.96133	7.45336e-05	0.000580297	Bacteria	Proteobacteria	Alphaproteobacteria	Rhodobacterales	Rhodobacteraceae	NA
ASV_469	PVC10	17.9699	-3.84218	lowerTreatment	1.06129	-3.62031	0.000294254	0.00150052	Bacteria	Proteobacteria	Alphaproteobacteria	SAR11_clade	Clade_I	Clade_Ia
ASV_471	PVC10	19.502	2.88924	higherTreatment	0.965461	2.9926	0.00276612	0.00799918	Bacteria	Proteobacteria	Gammaproteobacteria	Oceanospirillales	Alcanivoracaceae1	Alcanivorax
ASV_483	PVC10	37.3741	4.31765	higherTreatment	1.01082	4.27141	1.94237e-05	0.000235425	Bacteria	Proteobacteria	Gammaproteobacteria	Alteromonadales	Colwelliaceae	NA
ASV_484	PVC10	12.7777	-3.60478	lowerTreatment	1.06194	-3.39453	0.000687456	0.00284105	Bacteria	Proteobacteria	Alphaproteobacteria	Rhodobacterales	Rhodobacteraceae	Ascidiaceihabitans
ASV_485	PVC10	58.6765	4.64256	higherTreatment	1.23719	3.7525	0.000175081	0.0010905	Bacteria	Proteobacteria	Gammaproteobacteria	Alteromonadales	Alteromonadaceae	Glaciecola
ASV_486	PVC10	14.7407	-3.7034	lowerTreatment	1.0393	-3.56338	0.000366112	0.00178281	Bacteria	Proteobacteria	Alphaproteobacteria	Puniceispirillales	SAR116_clade	NA
ASV_488	PVC10	14.509	-3.6959	lowerTreatment	1.06161	-3.48143	0.000498752	0.00225343	Bacteria	Proteobacteria	Alphaproteobacteria	Rhodobacterales	Rhodobacteraceae	Ascidiaceihabitans
ASV_490	PVC10	14.2403	-3.67517	lowerTreatment	1.08234	-3.39559	0.000684808	0.00284105	Bacteria	Proteobacteria	Alphaproteobacteria	SAR11_clade	Clade_I	Clade_Ia
ASV_492	PVC10	7.68852	-3.22953	lowerTreatment	1.11084	-2.90729	0.00364573	0.00996575	Bacteria	Proteobacteria	Alphaproteobacteria	SAR11_clade	Clade_II	NA
ASV_498	PVC10	18.6708	-3.86982	lowerTreatment	1.07052	-3.61491	0.000300455	0.00152324	Bacteria	Proteobacteria	Alphaproteobacteria	SAR11_clade	Clade_I	Clade_Ia
ASV_502	PVC10	7.66769	-3.22202	lowerTreatment	1.10641	-2.91215	0.00358951	0.00987399	Bacteria	Proteobacteria	Alphaproteobacteria	SAR11_clade	Clade_I	Clade_Ia
ASV_505	PVC10	12.6946	-3.59357	lowerTreatment	1.08867	-3.30089	0.000963778	0.00369238	Bacteria	Proteobacteria	Alphaproteobacteria	SAR11_clade	Clade_I	Clade_Ia
ASV_506	PVC10	8.6812	-3.32975	lowerTreatment	1.08502	-3.06884	0.00214892	0.00666852	Bacteria	Proteobacteria	Gammaproteobacteria	KI89A_clade	NA	NA
ASV_512	PVC10	13.0159	-3.60768	lowerTreatment	1.09561	-3.29286	0.000991742	0.00374372	Bacteria	Proteobacteria	Alphaproteobacteria	SAR11_clade	Clade_I	Clade_Ia
ASV_513	PVC10	12.0669	-3.55163	lowerTreatment	1.08844	-3.26304	0.00110223	0.00408998	Bacteria	Proteobacteria	Alphaproteobacteria	SAR11_clade	Clade_I	Clade_Ia
ASV_514	PVC10	18.787	-3.88153	lowerTreatment	1.05158	-3.69114	0.000223255	0.00128926	Bacteria	Proteobacteria	Alphaproteobacteria	Rhodobacterales	Rhodobacteraceae	Amylibacter
ASV_518	PVC10	10.1729	-3.42865	lowerTreatment	1.10219	-3.11075	0.0018661	0.00604922	Bacteria	Proteobacteria	Alphaproteobacteria	SAR11_clade	Clade_I	Clade_Ia
ASV_522	PVC10	11.9479	-3.54887	lowerTreatment	1.06109	-3.34454	0.000824179	0.00331191	Bacteria	Proteobacteria	Alphaproteobacteria	SAR11_clade	Clade_I	Clade_Ia
ASV_534	PVC10	11.0198	-3.48486	lowerTreatment	1.10172	-3.16311	0.00156091	0.00525527	Bacteria	Proteobacteria	Alphaproteobacteria	SAR11_clade	Clade_I	Clade_Ia
ASV_538	PVC10	10.6526	-3.46365	lowerTreatment	1.07476	-3.22272	0.00126979	0.00453884	Bacteria	Proteobacteria	Alphaproteobacteria	SAR11_clade	Clade_I	Clade_Ia
ASV_541	PVC10	9.12128	-3.36476	lowerTreatment	1.08573	-3.09908	0.00194125	0.00622342	Bacteria	Proteobacteria	Alphaproteobacteria	Rhodobacterales	Rhodobacteraceae	Ascidiaceihabitans
ASV_542	PVC10	10.5024	-3.45371	lowerTreatment	1.09187	-3.16311	0.00156091	0.00525527	Bacteria	Proteobacteria	Alphaproteobacteria	SAR11_clade	Clade_I	Clade_Ia
ASV_543	PVC10	9.78061	-3.4059	lowerTreatment	1.07148	-3.1787	0.00147937	0.00509887	Bacteria	Proteobacteria	Alphaproteobacteria	Puniceispirillales	SAR116_clade	Candidatus_Puniceispirillum
ASV_544	PVC10	14.2841	-3.67461	lowerTreatment	1.07055	-3.43245	0.000598158	0.00259946	Bacteria	Proteobacteria	Alphaproteobacteria	SAR11_clade	Clade_I	Clade_Ia
ASV_550	PVC10	11.2903	-2.93504	lowerTreatment	1.00007	-2.93483	0.00333733	0.0093274	Bacteria	Proteobacteria	Alphaproteobacteria	Caulobacterales	Hyphomonadaceae	NA
ASV_554	PVC10	11.45	3.02096	higherTreatment	1.00955	2.99237	0.00276817	0.00799918	Bacteria	Proteobacteria	Gammaproteobacteria	Alteromonadales	Alteromonadaceae	Alteromonas
ASV_559	PVC10	10.5191	-3.45431	lowerTreatment	1.07747	-3.20594	0.0013462	0.00471996	Bacteria	Proteobacteria	Alphaproteobacteria	SAR11_clade	Clade_I	Clade_Ia
ASV_563	PVC10	11.8436	-3.5425	lowerTreatment	1.06445	-3.32801	0.000874699	0.00342035	Bacteria	Proteobacteria	Alphaproteobacteria	SAR11_clade	Clade_I	Clade_Ia
ASV_564	PVC10	7.72398	-3.22962	lowerTreatment	1.09726	-2.94334	0.00324693	0.00916287	Bacteria	Proteobacteria	Alphaproteobacteria	SAR11_clade	Clade_I	Clade_Ia
ASV_571	PVC10	9.06735	-3.34359	lowerTreatment	1.11065	-3.01049	0.00260828	0.00763802	Bacteria	Proteobacteria	Alphaproteobacteria	SAR11_clade	Clade_II	NA
ASV_580	PVC10	11.3826	-3.514	lowerTreatment	1.06174	-3.30967	0.000934057	0.00361999	Bacteria	Proteobacteria	Alphaproteobacteria	SAR11_clade	Clade_I	Clade_Ia
ASV_583	PVC10	8.80234	-3.33199	lowerTreatment	1.09297	-3.04855	0.00229949	0.0070294	Bacteria	Proteobacteria	Alphaproteobacteria	SAR11_clade	Clade_I	Clade_Ia
ASV_585	PVC10	11.333	-3.07513	lowerTreatment	0.995522	-3.08896	0.00200858	0.00636903	Bacteria	Proteobacteria	Alphaproteobacteria	Puniceispirillales	SAR116_clade	NA
ASV_588	PVC10	27.1266	-3.04774	lowerTreatment	0.9187	-3.31745	0.000908419	0.00353635	Bacteria	Proteobacteria	Alphaproteobacteria	Rhodobacterales	Rhodobacteraceae	NA
ASV_603	PVC10	13.994	-3.6681	lowerTreatment	1.04958	-3.49485	0.000474332	0.00216554	Bacteria	Proteobacteria	Alphaproteobacteria	Rhodobacterales	Rhodobacteraceae	HIMB11
ASV_615	PVC10	12.0438	-3.55265	lowerTreatment	1.066	-3.33268	0.00086013	0.0033921	Bacteria	Proteobacteria	Alphaproteobacteria	SAR11_clade	Clade_I	Clade_Ia
ASV_621	PVC10	8.25998	-3.28355	lowerTreatment	1.08022	-3.03972	0.00236798	0.00714491	Bacteria	Proteobacteria	Alphaproteobacteria	SAR11_clade	Clade_IV	NA
ASV_628	PVC10	31.207	4.18604	higherTreatment	1.25154	3.34471	0.000823674	0.00331191	Bacteria	Proteobacteria	Gammaproteobacteria	Alteromonadales	Alteromonadaceae	Glaciecola
ASV_633	PVC10	16.0191	-3.18525	lowerTreatment	1.00694	-3.16328	0.00156	0.00525527	Bacteria	Proteobacteria	Alphaproteobacteria	Puniceispirillales	SAR116_clade	Candidatus_Puniceispirillum
ASV_642	PVC10	8.56463	-3.30414	lowerTreatment	1.10858	-2.98052	0.00287758	0.00825411	Bacteria	Proteobacteria	Alphaproteobacteria	SAR11_clade	Clade_I	Clade_Ia
ASV_647	PVC10	10.0581	-3.42196	lowerTreatment	1.07549	-3.18175	0.00146386	0.00506541	Bacteria	Proteobacteria	Alphaproteobacteria	SAR11_clade	Clade_I	Clade_Ia
ASV_659	PVC10	7.61548	-3.227	lowerTreatment	1.10166	-2.92922	0.00339818	0.00946714	Bacteria	Proteobacteria	Alphaproteobacteria	SAR11_clade	Clade_I	Clade_Ia
ASV_664	PVC10	19.2228	-3.89865	lowerTreatment	1.0763	-3.62228	0.000292015	0.00149786	Bacteria	Proteobacteria	Alphaproteobacteria	Rhodobacterales	Rhodobacteraceae	Lentibacter
ASV_667	PVC10	11.9897	-3.54769	lowerTreatment	1.08243	-3.27754	0.00104716	0.00392759	Bacteria	Proteobacteria	Alphaproteobacteria	SAR11_clade	Clade_I	Clade_Ia
ASV_675	PVC10	8.83154	-3.33453	lowerTreatment	1.0974	-3.03858	0.00237697	0.00714732	Bacteria	Proteobacteria	Alphaproteobacteria	Rhodobacterales	Rhodobacteraceae	Ascidiaceihabitans
ASV_681	PVC10	18.1132	-3.85626	lowerTreatment	1.06374	-3.6252	0.000288741	0.00148984	Bacteria	Proteobacteria	Alphaproteobacteria	Rhodobacterales	Rhodobacteraceae	Lentibacter
ASV_686	PVC10	8.21819	-3.291	lowerTreatment	1.09437	-3.00722	0.00263652	0.00768911	Bacteria	Bacteroidota	Bacteroidia	Flavobacteriales	NS9_marine_group	NA
ASV_690	PVC10	9.51134	-3.39313	lowerTreatment	1.08325	-3.13236	0.00173406	0.00568459	Bacteria	Proteobacteria	Alphaproteobacteria	Rhodobacterales	Rhodobacteraceae	Amylibacter
ASV_691	PVC10	9.22793	-3.35784	lowerTreatment	1.09148	-3.07642	0.00209505	0.00659525	Bacteria	Proteobacteria	Alphaproteobacteria	SAR11_clade	Clade_I	Clade_Ia
ASV_696	PVC10	8.10567	-3.26793	lowerTreatment	1.0856	-3.01026	0.00261024	0.00763802	Bacteria	Proteobacteria	Alphaproteobacteria	SAR11_clade	Clade_I	Clade_Ia
ASV_698	PVC10	9.77442	-3.40128	lowerTreatment	1.09097	-3.11767	0.00182285	0.00593106	Bacteria	Proteobacteria	Alphaproteobacteria	SAR11_clade	Clade_I	Clade_Ia
ASV_699	PVC10	8.39355	-3.28991	lowerTreatment	1.09055	-3.01674	0.00255512	0.00756675	Bacteria	Proteobacteria	Alphaproteobacteria	SAR11_clade	Clade_I	Clade_Ia
ASV_716	PVC10	10.6382	3.41547	higherTreatment	1.10039	3.10387	0.00191005	0.006146	Bacteria	Proteobacteria	Gammaproteobacteria	Oceanospirillales	Halomonadaceae	Halomonas
ASV_718	PVC10	11.7436	-3.53095	lowerTreatment	1.11306	-3.17229	0.00151242	0.00519223	Bacteria	Proteobacteria	Alphaproteobacteria	SAR11_clade	Clade_I	Clade_Ia
ASV_728	PVC10	15.5267	-3.74645	lowerTreatment	1.11541	-3.3588	0.000782822	0.00318982	Bacteria	Proteobacteria	Alphaproteobacteria	Rhodobacterales	Rhodobacteraceae	NA
ASV_730	PVC10	9.44488	-3.37414	lowerTreatment	1.10147	-3.06329	0.00218916	0.00676933	Bacteria	Proteobacteria	Alphaproteobacteria	SAR11_clade	Clade_I	Clade_Ia
ASV_731	PVC10	9.89546	-3.40651	lowerTreatment	1.1098	-3.06949	0.00214427	0.00666852	Bacteria	Proteobacteria	Alphaproteobacteria	SAR11_clade	Clade_I	Clade_Ia
ASV_748	PVC10	15.3706	-3.7335	lowerTreatment	1.04814	-3.56202	0.000368011	0.00178281	Bacteria	Proteobacteria	Alphaproteobacteria	Rhodobacterales	Rhodobacteraceae	NA
ASV_760	PVC10	8.21833	-3.27668	lowerTreatment	1.0951	-2.99213	0.00277036	0.00799918	Bacteria	Proteobacteria	Alphaproteobacteria	SAR11_clade	Clade_I	Clade_Ia
ASV_766	PVC10	9.46367	-3.37395	lowerTreatment	1.10354	-3.05738	0.00223279	0.00687984	Bacteria	Proteobacteria	Alphaproteobacteria	SAR11_clade	Clade_I	Clade_Ia
ASV_771	PVC10	13.0257	3.56112	higherTreatment	1.06828	3.33352	0.000857551	0.0033921	Bacteria	Proteobacteria	Alphaproteobacteria	Rhodobacterales	Rhodobacteraceae	Thalassococcus
ASV_772	PVC10	15.087	3.6623	higherTreatment	1.13496	3.22682	0.00125173	0.00451037	Bacteria	Proteobacteria	Gammaproteobacteria	Alteromonadales	Alteromonadaceae	Alteromonas
ASV_778	PVC10	9.32391	-3.36251	lowerTreatment	1.1037	-3.04657	0.0023147	0.00703283	Bacteria	Proteobacteria	Alphaproteobacteria	Rhizobiales	Stappiaceae	NA
ASV_782	PVC10	12.9738	-3.61537	lowerTreatment	1.0801	-3.34726	0.00081615	0.00331015	Bacteria	Proteobacteria	Alphaproteobacteria	Rhodobacterales	Rhodobacteraceae	Shimia
ASV_784	PVC10	15.9485	3.70027	higherTreatment	1.25791	2.9416	0.00326519	0.00918466	Bacteria	Proteobacteria	Gammaproteobacteria	Alteromonadales	Alteromonadaceae	Glaciecola
ASV_800	PVC10	15.8751	-3.76106	lowerTreatment	1.0992	-3.42163	0.000622466	0.00268247	Bacteria	Proteobacteria	Alphaproteobacteria	Rhodobacterales	Rhodobacteraceae	Lentibacter
ASV_803	PVC10	9.71992	-3.41091	lowerTreatment	1.07988	-3.1586	0.00158529	0.00531683	Bacteria	Proteobacteria	Alphaproteobacteria	Rhodospirillales	Thalassospiraceae	Thalassospira
ASV_819	PVC10	13.1532	3.55984	higherTreatment	1.17837	3.02099	0.0025195	0.00749831	Bacteria	Proteobacteria	Gammaproteobacteria	Pseudomonadales	Pseudomonadaceae	NA
ASV_820	PVC10	17.8014	3.78193	higherTreatment	1.02846	3.67727	0.000235742	0.00134358	Bacteria	Proteobacteria	Gammaproteobacteria	Alteromonadales	Colwelliaceae	NA
ASV_850	PVC10	28.7642	4.1265	higherTreatment	1.11919	3.68704	0.000226879	0.00130157	Bacteria	Proteobacteria	Gammaproteobacteria	Alteromonadales	Colwelliaceae	NA
ASV_858	PVC10	19.1845	3.83569	higherTreatment	1.0503	3.652	0.000260203	0.0013931	Bacteria	Proteobacteria	Gammaproteobacteria	Alteromonadales	Alteromonadaceae	Alteromonas
ASV_864	PVC10	15.4562	-3.73427	lowerTreatment	1.09501	-3.41025	0.000649025	0.00273406	Bacteria	Proteobacteria	Alphaproteobacteria	Rhodobacterales	Rhodobacteraceae	NA
ASV_872	PVC10	25.2913	4.03425	higherTreatment	1.15044	3.50671	0.000453688	0.00210434	Bacteria	Proteobacteria	Gammaproteobacteria	Alteromonadales	Alteromonadaceae	Alteromonas
ASV_879	PVC10	7.53623	-3.21331	lowerTreatment	1.09475	-2.93521	0.00333327	0.0093274	Bacteria	Proteobacteria	Alphaproteobacteria	Rhodobacterales	Rhodobacteraceae	NA
ASV_890	PVC10	14.2214	-3.67445	lowerTreatment	1.05543	-3.48147	0.00049867	0.00225343	Bacteria	Proteobacteria	Alphaproteobacteria	Rhodobacterales	Rhodobacteraceae	NA
ASV_898	PVC10	22.873	3.96188	higherTreatment	1.23495	3.20812	0.00133607	0.00471682	Bacteria	Proteobacteria	Gammaproteobacteria	Alteromonadales	Alteromonadaceae	Glaciecola
ASV_900	PVC10	9.38224	-3.37132	lowerTreatment	1.07993	-3.1218	0.00179751	0.00587051	Bacteria	Proteobacteria	Alphaproteobacteria	Rhizobiales	Stappiaceae	NA
ASV_901	PVC10	8.1391	-3.26801	lowerTreatment	1.11641	-2.92725	0.00341977	0.00949693	Bacteria	Proteobacteria	Alphaproteobacteria	SAR11_clade	Clade_I	Clade_Ia
ASV_915	PVC10	9.07634	3.29591	higherTreatment	1.07054	3.07875	0.00207873	0.00656759	Bacteria	Proteobacteria	Gammaproteobacteria	Oceanospirillales	Alcanivoracaceae1	Alcanivorax
ASV_937	PVC10	10.4688	-3.45871	lowerTreatment	1.07399	-3.22043	0.00127999	0.00455571	Bacteria	Proteobacteria	Alphaproteobacteria	Rhodobacterales	Rhodobacteraceae	Shimia
ASV_942	PVC10	17.2358	3.7577	higherTreatment	1.07515	3.49506	0.00047395	0.00216554	Bacteria	Proteobacteria	Gammaproteobacteria	Alteromonadales	Alteromonadaceae	Alteromonas
ASV_968	PVC10	9.6366	-3.39523	lowerTreatment	1.08218	-3.1374	0.00170451	0.00560879	Bacteria	Proteobacteria	Alphaproteobacteria	Rhodobacterales	Rhodobacteraceae	NA
ASV_1054	PVC10	12.0942	3.50168	higherTreatment	1.06859	3.27692	0.00104946	0.00392759	Bacteria	Proteobacteria	Gammaproteobacteria	Oceanospirillales	Saccharospirillaceae	Oleispira
ASV_1089	PVC10	10.261	3.37979	higherTreatment	1.12094	3.01515	0.00256853	0.00756675	Bacteria	Proteobacteria	Gammaproteobacteria	Oceanospirillales	Saccharospirillaceae	Thalassolituus
ASV_1136	PVC10	8.72094	3.2657	higherTreatment	1.08288	3.01575	0.00256343	0.00756675	Bacteria	Proteobacteria	Gammaproteobacteria	Oceanospirillales	Alcanivoracaceae1	Alcanivorax
ASV_1153	PVC10	9.35379	3.31696	higherTreatment	1.14049	2.90837	0.00363314	0.00996256	Bacteria	Proteobacteria	Gammaproteobacteria	Alteromonadales	Alteromonadaceae	Alteromonas
ASV_1468	PVC10	7.90546	-3.24478	lowerTreatment	1.10078	-2.9477	0.00320151	0.00906402	Bacteria	Proteobacteria	Alphaproteobacteria	Rhizobiales	Rhizobiaceae	Lentilitoribacter
ASV_1	ZnL	2704.26	-3.52308	higherTreatment	0.556094	-6.33541	2.36714e-10	4.25296e-08	Bacteria	Proteobacteria	Gammaproteobacteria	Alteromonadales	Alteromonadaceae	Glaciecola
ASV_2	ZnL	951.285	1.76403	lowerTreatment	0.420735	4.19273	2.75616e-05	0.00103436	Bacteria	Proteobacteria	Alphaproteobacteria	Rhodobacterales	Rhodobacteraceae	Amylibacter
ASV_8	ZnL	657.458	-1.74878	higherTreatment	0.483494	-3.61696	0.000298086	0.00486873	Bacteria	Proteobacteria	Alphaproteobacteria	Rhodobacterales	Rhodobacteraceae	NA
ASV_13	ZnL	389.906	-3.48078	higherTreatment	0.632787	-5.5007	3.78279e-08	4.53094e-06	Bacteria	Proteobacteria	Gammaproteobacteria	Alteromonadales	Alteromonadaceae	Glaciecola
ASV_19	ZnL	274.766	-2.45376	higherTreatment	0.704016	-3.48538	0.00049144	0.00646064	Bacteria	Bacteroidota	Bacteroidia	Flavobacteriales	Flavobacteriaceae	Aurantivirga
ASV_21	ZnL	95.5556	-2.81384	higherTreatment	0.802111	-3.50805	0.000451409	0.00618841	Bacteria	Proteobacteria	Alphaproteobacteria	Rhodobacterales	Rhodobacteraceae	Thalassobius
ASV_26	ZnL	76.9132	-5.08062	higherTreatment	0.826798	-6.14493	7.99965e-10	1.23195e-07	Bacteria	Proteobacteria	Gammaproteobacteria	Alteromonadales	Alteromonadaceae	Aestuariibacter
ASV_38	ZnL	396.15	-2.9005	higherTreatment	0.826129	-3.51095	0.000446514	0.00618841	Bacteria	Bacteroidota	Bacteroidia	Flavobacteriales	Flavobacteriaceae	Formosa
ASV_43	ZnL	82.6024	-3.36087	higherTreatment	0.592265	-5.6746	1.3901e-08	1.87316e-06	Bacteria	Proteobacteria	Gammaproteobacteria	Alteromonadales	Alteromonadaceae	Glaciecola
ASV_47	ZnL	34.7259	2.28165	lowerTreatment	0.683355	3.3389	0.000841117	0.00944504	Bacteria	Proteobacteria	Gammaproteobacteria	Thiomicrospirales	Thioglobaceae	SUP05_cluster
ASV_49	ZnL	128.462	-2.31653	higherTreatment	0.696546	-3.32574	0.000881849	0.00970033	Bacteria	Bacteroidota	Bacteroidia	Flavobacteriales	Flavobacteriaceae	Aurantivirga
ASV_53	ZnL	341.167	-2.79505	higherTreatment	0.827563	-3.37744	0.000731633	0.0086464	Bacteria	Bacteroidota	Bacteroidia	Flavobacteriales	Flavobacteriaceae	NA
ASV_55	ZnL	383.61	-5.19629	higherTreatment	0.952684	-5.45437	4.91462e-08	5.29796e-06	Bacteria	Proteobacteria	Gammaproteobacteria	Oceanospirillales	Nitrincolaceae	Neptuniibacter
ASV_59	ZnL	172.108	-1.92548	higherTreatment	0.529265	-3.63802	0.000274741	0.00455648	Bacteria	Proteobacteria	Gammaproteobacteria	Cellvibrionales	Spongiibacteraceae	Spongiibacter
ASV_61	ZnL	47.8812	2.12134	lowerTreatment	0.549472	3.86068	0.00011307	0.00237836	Bacteria	Proteobacteria	Alphaproteobacteria	Puniceispirillales	SAR116_clade	NA
ASV_73	ZnL	126.325	-2.42439	higherTreatment	0.617053	-3.92898	8.53077e-05	0.00195663	Bacteria	Proteobacteria	Gammaproteobacteria	Alteromonadales	Marinobacteraceae	Marinobacter
ASV_77	ZnL	327.46	-4.56053	higherTreatment	1.19283	-3.82328	0.000131687	0.00267846	Bacteria	Proteobacteria	Gammaproteobacteria	Oceanospirillales	Nitrincolaceae	Neptuniibacter
ASV_80	ZnL	87.2944	-1.54467	higherTreatment	0.457669	-3.37509	0.000737911	0.0086464	Bacteria	Proteobacteria	Gammaproteobacteria	Alteromonadales	Alteromonadaceae	Alteromonas
ASV_82	ZnL	123.981	2.34794	lowerTreatment	0.627464	3.74196	0.000182592	0.00333617	Bacteria	Proteobacteria	Alphaproteobacteria	Rhodobacterales	Rhodobacteraceae	NA
ASV_84	ZnL	156.328	-2.55279	higherTreatment	0.712908	-3.58082	0.000342522	0.00527484	Bacteria	Bacteroidota	Bacteroidia	Flavobacteriales	Crocinitomicaceae	Fluviicola
ASV_86	ZnL	39.5594	1.81426	lowerTreatment	0.477202	3.80188	0.000143602	0.00286673	Bacteria	Proteobacteria	Alphaproteobacteria	Rhodobacterales	Rhodobacteraceae	NA
ASV_102	ZnL	20.1046	-2.75346	higherTreatment	0.669179	-4.11469	3.87703e-05	0.0012665	Bacteria	Proteobacteria	Gammaproteobacteria	Alteromonadales	Alteromonadaceae	Aestuariibacter
ASV_104	ZnL	160.05	-2.55589	higherTreatment	0.74118	-3.44841	0.000563907	0.00715167	Bacteria	Bacteroidota	Bacteroidia	Flavobacteriales	Flavobacteriaceae	Ulvibacter
ASV_109	ZnL	212.851	-4.08542	higherTreatment	1.203	-3.39602	0.000683739	0.00828169	Bacteria	Proteobacteria	Gammaproteobacteria	Oceanospirillales	Nitrincolaceae	Neptuniibacter
ASV_133	ZnL	29.6809	-3.67673	higherTreatment	0.883072	-4.16357	3.13311e-05	0.00108951	Bacteria	Proteobacteria	Gammaproteobacteria	Alteromonadales	Alteromonadaceae	Glaciecola
ASV_140	ZnL	10.6745	-3.6543	higherTreatment	0.868794	-4.20617	2.59736e-05	0.00103436	Bacteria	Proteobacteria	Gammaproteobacteria	Alteromonadales	Alteromonadaceae	Glaciecola
ASV_161	ZnL	27.7351	-2.13739	higherTreatment	0.566432	-3.77343	0.000161021	0.00309966	Bacteria	Proteobacteria	Gammaproteobacteria	Alteromonadales	Alteromonadaceae	Alteromonas
ASV_179	ZnL	21.4863	-3.42953	higherTreatment	0.806428	-4.25274	2.11168e-05	0.000989734	Bacteria	Proteobacteria	Gammaproteobacteria	Alteromonadales	Alteromonadaceae	Alteromonas
ASV_198	ZnL	22.8837	-3.75931	higherTreatment	0.76254	-4.92999	8.22351e-07	6.81919e-05	Bacteria	Proteobacteria	Gammaproteobacteria	Alteromonadales	Alteromonadaceae	Glaciecola
ASV_199	ZnL	19.1896	-3.54167	higherTreatment	0.829994	-4.2671	1.98027e-05	0.000970334	Bacteria	Proteobacteria	Gammaproteobacteria	Alteromonadales	Alteromonadaceae	Glaciecola
ASV_206	ZnL	19.9271	-3.65889	higherTreatment	0.80322	-4.55527	5.23179e-06	0.000352492	Bacteria	Proteobacteria	Gammaproteobacteria	Alteromonadales	Alteromonadaceae	Alteromonas
ASV_210	ZnL	17.685	-4.01013	higherTreatment	0.850682	-4.71402	2.42883e-06	0.00018702	Bacteria	Proteobacteria	Gammaproteobacteria	Alteromonadales	Alteromonadaceae	Glaciecola
ASV_216	ZnL	29.7245	-3.05582	higherTreatment	0.703934	-4.34106	1.41798e-05	0.000804515	Bacteria	Proteobacteria	Gammaproteobacteria	Alteromonadales	Alteromonadaceae	Alteromonas
ASV_225	ZnL	74.6875	-2.09826	higherTreatment	0.5878	-3.56968	0.000357415	0.00537864	Bacteria	Proteobacteria	Alphaproteobacteria	Rhodobacterales	Rhodobacteraceae	Sulfitobacter
ASV_231	ZnL	12.3682	-3.76841	higherTreatment	1.04647	-3.60107	0.000316912	0.00499144	Bacteria	Proteobacteria	Alphaproteobacteria	Rhodobacterales	Rhodobacteraceae	NA
ASV_240	ZnL	61.8563	-4.92387	higherTreatment	1.21094	-4.06615	4.77966e-05	0.00139256	Bacteria	Proteobacteria	Gammaproteobacteria	Oceanospirillales	Nitrincolaceae	Pontibacterium
ASV_250	ZnL	15.2626	-3.18131	higherTreatment	0.816084	-3.89826	9.6887e-05	0.00210981	Bacteria	Proteobacteria	Gammaproteobacteria	Alteromonadales	Alteromonadaceae	NA
ASV_262	ZnL	67.6012	-2.77024	higherTreatment	0.769734	-3.59896	0.000319489	0.00499144	Bacteria	Bacteroidota	Bacteroidia	Flavobacteriales	Flavobacteriaceae	Formosa
ASV_266	ZnL	10.5805	-3.64971	higherTreatment	0.874748	-4.17229	3.01549e-05	0.00108357	Bacteria	Proteobacteria	Gammaproteobacteria	Oceanospirillales	Pseudohongiellaceae	Pseudohongiella
ASV_268	ZnL	18.6444	-3.03146	higherTreatment	0.785936	-3.85713	0.000114726	0.00237836	Bacteria	Proteobacteria	Gammaproteobacteria	Alteromonadales	Alteromonadaceae	Glaciecola
ASV_276	ZnL	8.81679	-3.5243	higherTreatment	0.861974	-4.08864	4.33901e-05	0.00130834	Bacteria	Proteobacteria	Gammaproteobacteria	Alteromonadales	Alteromonadaceae	NA
ASV_280	ZnL	9.98005	-3.6128	higherTreatment	0.856683	-4.21719	2.47362e-05	0.00103436	Bacteria	Proteobacteria	Gammaproteobacteria	Alteromonadales	Alteromonadaceae	Glaciecola
ASV_295	ZnL	60.1051	-2.97781	higherTreatment	0.757729	-3.92992	8.49751e-05	0.00195663	Bacteria	Proteobacteria	Alphaproteobacteria	Rhodobacterales	Rhodobacteraceae	Sulfitobacter
ASV_300	ZnL	13.5749	-3.37436	higherTreatment	0.799457	-4.22082	2.43419e-05	0.00103436	Bacteria	Proteobacteria	Gammaproteobacteria	Alteromonadales	Alteromonadaceae	Glaciecola
ASV_315	ZnL	8.38137	-3.48222	higherTreatment	0.882193	-3.94723	7.90612e-05	0.00189395	Bacteria	Proteobacteria	Gammaproteobacteria	Alteromonadales	Alteromonadaceae	Glaciecola
ASV_328	ZnL	28.9323	3.3305	lowerTreatment	0.803331	4.14587	3.3853e-05	0.00114042	Bacteria	Proteobacteria	Alphaproteobacteria	Rhodobacterales	Rhodobacteraceae	Thalassobius
ASV_329	ZnL	17.9924	-2.68688	higherTreatment	0.802252	-3.34917	0.000810529	0.00939516	Bacteria	Proteobacteria	Gammaproteobacteria	Alteromonadales	Alteromonadaceae	Glaciecola
ASV_330	ZnL	29.2887	2.26169	lowerTreatment	0.60211	3.75627	0.000172465	0.00320548	Bacteria	Proteobacteria	Alphaproteobacteria	Rhodobacterales	Rhodobacteraceae	Thalassobius
ASV_352	ZnL	17.6588	-3.56937	higherTreatment	0.770954	-4.62981	3.66004e-06	0.000263035	Bacteria	Proteobacteria	Gammaproteobacteria	Alteromonadales	Alteromonadaceae	Alteromonas
ASV_369	ZnL	7.05203	-3.36344	higherTreatment	0.956337	-3.517	0.000436458	0.00618841	Bacteria	Proteobacteria	Gammaproteobacteria	Alteromonadales	Alteromonadaceae	NA
ASV_374	ZnL	19.4372	3.7705	lowerTreatment	0.852347	4.42367	9.70387e-06	0.00061534	Bacteria	Proteobacteria	Alphaproteobacteria	Puniceispirillales	SAR116_clade	Candidatus_Puniceispirillum
ASV_375	ZnL	60.4746	-4.90757	higherTreatment	1.34141	-3.65852	0.000253672	0.0042728	Bacteria	Proteobacteria	Gammaproteobacteria	Oceanospirillales	Nitrincolaceae	Neptuniibacter
ASV_397	ZnL	8.54446	-3.47916	higherTreatment	0.893043	-3.89584	9.78578e-05	0.00210981	Bacteria	Proteobacteria	Gammaproteobacteria	Pseudomonadales	NA	NA
ASV_401	ZnL	36.8359	12.2979	lowerTreatment	1.49192	8.24302	1.67923e-16	1.81021e-13	Bacteria	Campilobacterota	Campylobacteria	Campylobacterales	Arcobacteraceae	NA
ASV_403	ZnL	30.4695	-2.26646	higherTreatment	0.664935	-3.40854	0.000653118	0.00809266	Bacteria	Bacteroidota	Bacteroidia	Flavobacteriales	Flavobacteriaceae	NS5_marine_group
ASV_405	ZnL	14.0078	-2.82627	higherTreatment	0.79273	-3.56523	0.00036353	0.00537864	Bacteria	Proteobacteria	Gammaproteobacteria	Alteromonadales	Alteromonadaceae	Glaciecola
ASV_411	ZnL	6.46554	-3.29928	higherTreatment	0.895545	-3.6841	0.000229512	0.00399701	Bacteria	Proteobacteria	Gammaproteobacteria	Alteromonadales	Alteromonadaceae	Aestuariibacter
ASV_412	ZnL	31.2228	-3.57038	higherTreatment	0.704194	-5.07016	3.9748e-07	3.8953e-05	Bacteria	Proteobacteria	Gammaproteobacteria	Alteromonadales	Alteromonadaceae	Glaciecola
ASV_417	ZnL	10.5149	-3.19953	higherTreatment	0.799406	-4.00238	6.27084e-05	0.00160952	Bacteria	Proteobacteria	Gammaproteobacteria	Alteromonadales	Alteromonadaceae	NA
ASV_422	ZnL	10.6944	-3.64162	higherTreatment	0.897354	-4.05817	4.94579e-05	0.00139634	Bacteria	Proteobacteria	Gammaproteobacteria	Alteromonadales	Alteromonadaceae	Glaciecola
ASV_426	ZnL	41.9624	-12.0809	higherTreatment	1.58565	-7.61892	2.55816e-14	5.5154e-12	Bacteria	Proteobacteria	Gammaproteobacteria	Oceanospirillales	Nitrincolaceae	Neptuniibacter
ASV_430	ZnL	9.25331	-3.54013	higherTreatment	0.880198	-4.02197	5.77129e-05	0.00151743	Bacteria	Proteobacteria	Gammaproteobacteria	Alteromonadales	Alteromonadaceae	Alteromonas
ASV_437	ZnL	12.2649	-3.73985	higherTreatment	0.892445	-4.19056	2.78261e-05	0.00103436	Bacteria	Proteobacteria	Gammaproteobacteria	Alteromonadales	Alteromonadaceae	Glaciecola
ASV_441	ZnL	40.6403	-4.6228	higherTreatment	1.08056	-4.27813	1.88468e-05	0.000967468	Bacteria	Proteobacteria	Gammaproteobacteria	Oceanospirillales	Nitrincolaceae	Neptuniibacter
ASV_491	ZnL	8.53667	-3.4978	higherTreatment	0.930192	-3.7603	0.000169713	0.00320548	Bacteria	Proteobacteria	Gammaproteobacteria	Alteromonadales	Marinobacteraceae	Marinobacter
ASV_493	ZnL	11.0278	-3.67572	higherTreatment	1.07959	-3.40474	0.000662262	0.0081127	Bacteria	Proteobacteria	Gammaproteobacteria	Alteromonadales	Alteromonadaceae	Glaciecola
ASV_496	ZnL	11.4633	-3.71966	higherTreatment	1.00682	-3.69446	0.000220355	0.00395905	Bacteria	Proteobacteria	Alphaproteobacteria	Rhodobacterales	Rhodobacteraceae	HIMB11
ASV_507	ZnL	43.9237	-4.67707	higherTreatment	1.33625	-3.50015	0.000464992	0.00618841	Bacteria	Proteobacteria	Gammaproteobacteria	Oceanospirillales	Nitrincolaceae	Neptuniibacter
ASV_514	ZnL	12.7733	3.46838	lowerTreatment	0.943426	3.67636	0.000236581	0.00404817	Bacteria	Proteobacteria	Alphaproteobacteria	Rhodobacterales	Rhodobacteraceae	Amylibacter
ASV_515	ZnL	35.977	-4.53548	higherTreatment	0.918803	-4.9363	7.96205e-07	6.81919e-05	Bacteria	Proteobacteria	Gammaproteobacteria	Oceanospirillales	Nitrincolaceae	Neptuniibacter
ASV_524	ZnL	14.0581	-3.8421	higherTreatment	0.874879	-4.39158	1.12529e-05	0.000673921	Bacteria	Proteobacteria	Gammaproteobacteria	Alteromonadales	Alteromonadaceae	NA
ASV_549	ZnL	30.8465	-12.204	higherTreatment	1.57077	-7.76943	7.88431e-15	2.426e-12	Bacteria	Bacteroidota	Bacteroidia	Flavobacteriales	Flavobacteriaceae	Formosa
ASV_558	ZnL	30.4297	-12.1942	higherTreatment	1.57015	-7.76627	8.08298e-15	2.426e-12	Bacteria	Bacteroidota	Bacteroidia	Flavobacteriales	Flavobacteriaceae	NA
ASV_587	ZnL	15.1862	-3.37547	higherTreatment	0.80399	-4.19839	2.68814e-05	0.00103436	Bacteria	Proteobacteria	Gammaproteobacteria	Alteromonadales	Alteromonadaceae	Alteromonas
ASV_588	ZnL	19.4326	2.95894	lowerTreatment	0.874784	3.38248	0.000718338	0.0086041	Bacteria	Proteobacteria	Alphaproteobacteria	Rhodobacterales	Rhodobacteraceae	NA
ASV_599	ZnL	8.48105	-3.49854	higherTreatment	0.981433	-3.56473	0.00036423	0.00537864	Bacteria	Proteobacteria	Gammaproteobacteria	Alteromonadales	Marinobacteraceae	Marinobacter
ASV_606	ZnL	13.0586	-3.79918	higherTreatment	0.879843	-4.31802	1.57432e-05	0.000848558	Bacteria	Proteobacteria	Gammaproteobacteria	Cellvibrionales	Spongiibacteraceae	Spongiibacter
ASV_626	ZnL	29.634	-4.39533	higherTreatment	1.07543	-4.08703	4.36923e-05	0.00130834	Bacteria	Proteobacteria	Gammaproteobacteria	Oceanospirillales	Nitrincolaceae	Neptuniibacter
ASV_637	ZnL	15.8804	-3.94853	higherTreatment	1.11487	-3.54169	0.000397574	0.00579169	Bacteria	Bacteroidota	Bacteroidia	Flavobacteriales	Cryomorphaceae	NA
ASV_640	ZnL	9.17741	-3.53094	higherTreatment	0.885881	-3.9858	6.72545e-05	0.00168605	Bacteria	Proteobacteria	Gammaproteobacteria	Alteromonadales	Alteromonadaceae	Glaciecola
ASV_649	ZnL	10.9997	-3.65891	higherTreatment	0.908067	-4.02934	5.59339e-05	0.00150742	Bacteria	Proteobacteria	Gammaproteobacteria	Alteromonadales	Alteromonadaceae	Glaciecola
ASV_670	ZnL	35.6843	-12.3075	higherTreatment	1.58752	-7.75262	9.00185e-15	2.426e-12	Bacteria	Proteobacteria	Gammaproteobacteria	Oceanospirillales	Nitrincolaceae	Neptuniibacter
ASV_681	ZnL	13.0181	3.15109	lowerTreatment	0.899853	3.50178	0.000462165	0.00618841	Bacteria	Proteobacteria	Alphaproteobacteria	Rhodobacterales	Rhodobacteraceae	Lentibacter
ASV_692	ZnL	10.2876	-3.17339	higherTreatment	0.803646	-3.94874	7.85623e-05	0.00189395	Bacteria	Proteobacteria	Gammaproteobacteria	Alteromonadales	Alteromonadaceae	Glaciecola
ASV_693	ZnL	23.7113	-2.88788	higherTreatment	0.71249	-4.05322	5.0517e-05	0.00139634	Bacteria	Proteobacteria	Alphaproteobacteria	Rhodobacterales	Rhodobacteraceae	NA
ASV_709	ZnL	9.15937	-3.53193	higherTreatment	0.863148	-4.09192	4.27818e-05	0.00130834	Bacteria	Proteobacteria	Gammaproteobacteria	Alteromonadales	Alteromonadaceae	Glaciecola
ASV_741	ZnL	17.2621	-4.00828	higherTreatment	1.02481	-3.91126	9.18177e-05	0.00206207	Bacteria	Proteobacteria	Gammaproteobacteria	Alteromonadales	Alteromonadaceae	Glaciecola
ASV_750	ZnL	5.92559	-3.24221	higherTreatment	0.938397	-3.45505	0.000550185	0.00706071	Bacteria	Proteobacteria	Gammaproteobacteria	Alteromonadales	Pseudoalteromonadaceae	Pseudoalteromonas
ASV_768	ZnL	21.715	-4.17019	higherTreatment	1.13207	-3.68369	0.000229884	0.00399701	Bacteria	Bacteroidota	Bacteroidia	Flavobacteriales	NA	NA
ASV_789	ZnL	13.8107	-3.84477	higherTreatment	1.15275	-3.3353	0.000852081	0.00946952	Bacteria	Proteobacteria	Gammaproteobacteria	Alteromonadales	Alteromonadaceae	Glaciecola
ASV_800	ZnL	11.7285	3.40672	lowerTreatment	1.01852	3.34479	0.00082346	0.0094435	Bacteria	Proteobacteria	Alphaproteobacteria	Rhodobacterales	Rhodobacteraceae	Lentibacter
ASV_870	ZnL	5.55842	-3.18321	higherTreatment	0.917041	-3.47118	0.000518183	0.00673013	Bacteria	Proteobacteria	Gammaproteobacteria	Alteromonadales	Alteromonadaceae	Alteromonas
ASV_913	ZnL	6.95923	-3.33382	higherTreatment	0.883252	-3.77449	0.000160337	0.00309966	Bacteria	Proteobacteria	Gammaproteobacteria	Oceanospirillales	Nitrincolaceae	NA
ASV_947	ZnL	12.2078	-3.04075	higherTreatment	0.910497	-3.33966	0.000838822	0.00944504	Bacteria	Bacteroidota	Bacteroidia	Flavobacteriales	Flavobacteriaceae	NS5_marine_group
ASV_960	ZnL	7.09379	-3.37295	higherTreatment	0.963133	-3.50206	0.000461682	0.00618841	Bacteria	Bacteroidota	Bacteroidia	Chitinophagales	NA	NA
ASV_974	ZnL	6.11391	-3.23665	higherTreatment	0.896795	-3.60913	0.000307226	0.00494314	Bacteria	Proteobacteria	Gammaproteobacteria	Alteromonadales	Alteromonadaceae	Glaciecola
ASV_1410	ZnL	5.09728	-3.10808	higherTreatment	0.90759	-3.42454	0.000615847	0.00771957	Bacteria	Proteobacteria	Gammaproteobacteria	Alteromonadales	Alteromonadaceae	Glaciecola
ASV_1432	ZnL	6.09571	-3.26178	higherTreatment	0.931065	-3.50328	0.000459563	0.00618841	Bacteria	Proteobacteria	Gammaproteobacteria	Oceanospirillales	Nitrincolaceae	Neptuniibacter
ASV_1	ZnH	11687.3	-4.40249	higherTreatment	0.711561	-6.18709	6.12835e-10	4.2163e-07	Bacteria	Proteobacteria	Gammaproteobacteria	Alteromonadales	Alteromonadaceae	Glaciecola
ASV_13	ZnH	1772.91	-4.39069	higherTreatment	0.788736	-5.56674	2.59546e-08	5.10193e-06	Bacteria	Proteobacteria	Gammaproteobacteria	Alteromonadales	Alteromonadaceae	Glaciecola
ASV_16	ZnH	966.464	3.93657	lowerTreatment	0.789216	4.98794	6.10251e-07	4.66503e-05	Bacteria	Proteobacteria	Alphaproteobacteria	Rhodobacterales	Rhodobacteraceae	NA
ASV_21	ZnH	414.635	-3.78131	higherTreatment	0.766811	-4.93121	8.17207e-07	5.51065e-05	Bacteria	Proteobacteria	Alphaproteobacteria	Rhodobacterales	Rhodobacteraceae	Thalassobius
ASV_22	ZnH	716.974	-2.26546	higherTreatment	0.68318	-3.31605	0.000912993	0.00840317	Bacteria	Bacteroidota	Bacteroidia	Flavobacteriales	Cryomorphaceae	NA
ASV_26	ZnH	831.275	-6.70823	higherTreatment	0.944399	-7.10318	1.2192e-12	1.67761e-09	Bacteria	Proteobacteria	Gammaproteobacteria	Alteromonadales	Alteromonadaceae	Aestuariibacter
ASV_41	ZnH	429.447	-2.81555	higherTreatment	0.857875	-3.28201	0.00103072	0.00918648	Bacteria	Proteobacteria	Gammaproteobacteria	Alteromonadales	Alteromonadaceae	Glaciecola
ASV_43	ZnH	387.13	-4.32485	higherTreatment	0.759212	-5.6965	1.22294e-08	3.36554e-06	Bacteria	Proteobacteria	Gammaproteobacteria	Alteromonadales	Alteromonadaceae	Glaciecola
ASV_46	ZnH	379.581	-3.45126	higherTreatment	0.759841	-4.54208	5.57011e-06	0.000207148	Bacteria	Proteobacteria	Gammaproteobacteria	Alteromonadales	Marinobacteraceae	Marinobacter
ASV_47	ZnH	83.5871	2.33952	lowerTreatment	0.702982	3.328	0.000874725	0.00830084	Bacteria	Proteobacteria	Gammaproteobacteria	Thiomicrospirales	Thioglobaceae	SUP05_cluster
ASV_49	ZnH	322.249	-2.80635	higherTreatment	0.785276	-3.57371	0.000351962	0.00408091	Bacteria	Bacteroidota	Bacteroidia	Flavobacteriales	Flavobacteriaceae	Aurantivirga
ASV_51	ZnH	220.822	2.40754	lowerTreatment	0.644663	3.73457	0.000188036	0.00270412	Bacteria	Proteobacteria	Alphaproteobacteria	Rhodobacterales	Rhodobacteraceae	Ascidiaceihabitans
ASV_73	ZnH	217.71	-2.68604	higherTreatment	0.648273	-4.14337	3.42239e-05	0.000724493	Bacteria	Proteobacteria	Gammaproteobacteria	Alteromonadales	Marinobacteraceae	Marinobacter
ASV_82	ZnH	303.863	4.40583	lowerTreatment	0.960342	4.58777	4.48007e-06	0.000181311	Bacteria	Proteobacteria	Alphaproteobacteria	Rhodobacterales	Rhodobacteraceae	NA
ASV_86	ZnH	84.5541	2.11374	lowerTreatment	0.644795	3.27817	0.00104484	0.00921602	Bacteria	Proteobacteria	Alphaproteobacteria	Rhodobacterales	Rhodobacteraceae	NA
ASV_93	ZnH	148.02	-2.87837	higherTreatment	0.772032	-3.7283	0.000192779	0.00272955	Bacteria	Proteobacteria	Gammaproteobacteria	Oceanospirillales	Pseudohongiellaceae	Pseudohongiella
ASV_102	ZnH	242.002	-4.43581	higherTreatment	0.769924	-5.76136	8.34368e-09	2.87022e-06	Bacteria	Proteobacteria	Gammaproteobacteria	Alteromonadales	Alteromonadaceae	Aestuariibacter
ASV_108	ZnH	71.5802	-4.93949	higherTreatment	0.961936	-5.13495	2.82222e-07	2.58892e-05	Bacteria	Proteobacteria	Gammaproteobacteria	Alteromonadales	Alteromonadaceae	Glaciecola
ASV_121	ZnH	201.833	-3.51109	higherTreatment	0.940369	-3.73374	0.000188659	0.00270412	Bacteria	Proteobacteria	Gammaproteobacteria	Alteromonadales	Alteromonadaceae	Glaciecola
ASV_133	ZnH	97.8912	-4.42993	higherTreatment	0.925734	-4.78531	1.70722e-06	8.70052e-05	Bacteria	Proteobacteria	Gammaproteobacteria	Alteromonadales	Alteromonadaceae	Glaciecola
ASV_136	ZnH	44.1284	-2.89471	higherTreatment	0.782172	-3.70086	0.000214867	0.0028986	Bacteria	Proteobacteria	Gammaproteobacteria	Alteromonadales	Alteromonadaceae	Alteromonas
ASV_140	ZnH	190.232	-5.64435	higherTreatment	0.960214	-5.87822	4.14702e-09	1.9021e-06	Bacteria	Proteobacteria	Gammaproteobacteria	Alteromonadales	Alteromonadaceae	Glaciecola
ASV_160	ZnH	31.5315	-4.34803	higherTreatment	0.991439	-4.38557	1.15682e-05	0.000324853	Bacteria	Proteobacteria	Gammaproteobacteria	Alteromonadales	Alteromonadaceae	Alteromonas
ASV_161	ZnH	74.9177	-2.74951	higherTreatment	0.684263	-4.01821	5.8642e-05	0.00106633	Bacteria	Proteobacteria	Gammaproteobacteria	Alteromonadales	Alteromonadaceae	Alteromonas
ASV_170	ZnH	35.4808	-4.43305	higherTreatment	0.98576	-4.49709	6.88894e-06	0.0002312	Bacteria	Proteobacteria	Gammaproteobacteria	Alteromonadales	Alteromonadaceae	Alteromonas
ASV_176	ZnH	75.5235	-4.97795	higherTreatment	0.96286	-5.16996	2.34149e-07	2.47837e-05	Bacteria	Proteobacteria	Gammaproteobacteria	Alteromonadales	Alteromonadaceae	Glaciecola
ASV_179	ZnH	111.248	-4.51716	higherTreatment	0.884071	-5.10949	3.23021e-07	2.77798e-05	Bacteria	Proteobacteria	Gammaproteobacteria	Alteromonadales	Alteromonadaceae	Alteromonas
ASV_198	ZnH	105.099	-4.77007	higherTreatment	0.907732	-5.25494	1.48074e-07	2.21481e-05	Bacteria	Proteobacteria	Gammaproteobacteria	Alteromonadales	Alteromonadaceae	Glaciecola
ASV_199	ZnH	116.283	-4.76759	higherTreatment	0.912992	-5.22194	1.77056e-07	2.21481e-05	Bacteria	Proteobacteria	Gammaproteobacteria	Alteromonadales	Alteromonadaceae	Glaciecola
ASV_206	ZnH	93.3153	-4.68426	higherTreatment	0.902641	-5.18951	2.10851e-07	2.41776e-05	Bacteria	Proteobacteria	Gammaproteobacteria	Alteromonadales	Alteromonadaceae	Alteromonas
ASV_207	ZnH	46.4682	-2.63008	higherTreatment	0.703683	-3.73759	0.000185795	0.00270412	Bacteria	Proteobacteria	Gammaproteobacteria	Alteromonadales	Alteromonadaceae	Alteromonas
ASV_210	ZnH	88.2848	-5.0905	higherTreatment	0.965703	-5.27129	1.35469e-07	2.21481e-05	Bacteria	Proteobacteria	Gammaproteobacteria	Alteromonadales	Alteromonadaceae	Glaciecola
ASV_214	ZnH	20.879	3.8069	lowerTreatment	1.15738	3.28923	0.00100463	0.00909453	Bacteria	Proteobacteria	Alphaproteobacteria	Rhodobacterales	Rhodobacteraceae	NA
ASV_216	ZnH	98.676	-3.78932	higherTreatment	0.796442	-4.75781	1.95704e-06	9.61745e-05	Bacteria	Proteobacteria	Gammaproteobacteria	Alteromonadales	Alteromonadaceae	Alteromonas
ASV_250	ZnH	80.9638	-4.28838	higherTreatment	0.890319	-4.81668	1.45968e-06	7.72508e-05	Bacteria	Proteobacteria	Gammaproteobacteria	Alteromonadales	Alteromonadaceae	NA
ASV_266	ZnH	80.7523	-5.02647	higherTreatment	0.959782	-5.2371	1.63119e-07	2.21481e-05	Bacteria	Proteobacteria	Gammaproteobacteria	Oceanospirillales	Pseudohongiellaceae	Pseudohongiella
ASV_268	ZnH	82.8881	-3.97677	higherTreatment	0.90671	-4.38594	1.15488e-05	0.000324853	Bacteria	Proteobacteria	Gammaproteobacteria	Alteromonadales	Alteromonadaceae	Glaciecola
ASV_276	ZnH	52.9322	-4.72151	higherTreatment	0.972258	-4.85623	1.19639e-06	7.15755e-05	Bacteria	Proteobacteria	Gammaproteobacteria	Alteromonadales	Alteromonadaceae	NA
ASV_280	ZnH	76.2724	-4.98498	higherTreatment	0.967836	-5.15064	2.59594e-07	2.55144e-05	Bacteria	Proteobacteria	Gammaproteobacteria	Alteromonadales	Alteromonadaceae	Glaciecola
ASV_283	ZnH	80.2285	3.66129	lowerTreatment	0.985715	3.71435	0.000203726	0.00278298	Bacteria	Proteobacteria	Alphaproteobacteria	Rhodobacterales	Rhodobacteraceae	Shimia
ASV_287	ZnH	36.3177	2.87965	lowerTreatment	0.866082	3.32492	0.000884448	0.00833562	Bacteria	Proteobacteria	Alphaproteobacteria	Rhodobacterales	Rhodobacteraceae	Ascidiaceihabitans
ASV_296	ZnH	88.1439	4.06628	lowerTreatment	1.1339	3.5861	0.000335657	0.00401542	Bacteria	Proteobacteria	Alphaproteobacteria	Rhodobacterales	Rhodobacteraceae	NA
ASV_300	ZnH	71.0721	-4.48763	higherTreatment	0.91025	-4.93011	8.2183e-07	5.51065e-05	Bacteria	Proteobacteria	Gammaproteobacteria	Alteromonadales	Alteromonadaceae	Glaciecola
ASV_302	ZnH	85.5082	-4.54353	higherTreatment	0.92448	-4.91469	8.89253e-07	5.56187e-05	Bacteria	Proteobacteria	Gammaproteobacteria	Alteromonadales	Alteromonadaceae	Alteromonas
ASV_315	ZnH	67.6294	-4.89851	higherTreatment	0.962866	-5.08742	3.62958e-07	2.93783e-05	Bacteria	Proteobacteria	Gammaproteobacteria	Alteromonadales	Alteromonadaceae	Glaciecola
ASV_328	ZnH	70.8037	4.69057	lowerTreatment	1.03883	4.51522	6.32506e-06	0.00022439	Bacteria	Proteobacteria	Alphaproteobacteria	Rhodobacterales	Rhodobacteraceae	Thalassobius
ASV_329	ZnH	60.2947	-3.4037	higherTreatment	0.906138	-3.75628	0.000172461	0.00257941	Bacteria	Proteobacteria	Gammaproteobacteria	Alteromonadales	Alteromonadaceae	Glaciecola
ASV_330	ZnH	68.8324	3.54326	lowerTreatment	0.92395	3.83491	0.000125611	0.00196409	Bacteria	Proteobacteria	Alphaproteobacteria	Rhodobacterales	Rhodobacteraceae	Thalassobius
ASV_339	ZnH	77.5093	-4.05742	higherTreatment	0.906923	-4.47383	7.68304e-06	0.000245857	Bacteria	Proteobacteria	Gammaproteobacteria	Alteromonadales	Alteromonadaceae	Alteromonas
ASV_352	ZnH	44.8605	-4.15551	higherTreatment	0.92057	-4.51406	6.3599e-06	0.00022439	Bacteria	Proteobacteria	Gammaproteobacteria	Alteromonadales	Alteromonadaceae	Alteromonas
ASV_356	ZnH	16.6272	3.64979	lowerTreatment	1.10095	3.31512	0.000916043	0.00840317	Bacteria	Bacteroidota	Bacteroidia	Flavobacteriales	Cryomorphaceae	NA
ASV_365	ZnH	68.2845	-4.16662	higherTreatment	0.903644	-4.61091	4.00916e-06	0.00016717	Bacteria	Proteobacteria	Gammaproteobacteria	Alteromonadales	Alteromonadaceae	Alteromonas
ASV_369	ZnH	65.2393	-4.87208	higherTreatment	0.989134	-4.9256	8.41014e-07	5.51065e-05	Bacteria	Proteobacteria	Gammaproteobacteria	Alteromonadales	Alteromonadaceae	NA
ASV_371	ZnH	68.2386	-3.65949	higherTreatment	0.832234	-4.3972	1.09658e-05	0.000324853	Bacteria	Proteobacteria	Gammaproteobacteria	Alteromonadales	Alteromonadaceae	Alteromonas
ASV_373	ZnH	82.6284	-5.04252	higherTreatment	1.04583	-4.82157	1.42436e-06	7.72508e-05	Bacteria	Proteobacteria	Alphaproteobacteria	Rhodobacterales	Rhodobacteraceae	Tropicibacter
ASV_374	ZnH	44.7731	2.42499	lowerTreatment	0.731389	3.31559	0.000914494	0.00840317	Bacteria	Proteobacteria	Alphaproteobacteria	Puniceispirillales	SAR116_clade	Candidatus_Puniceispirillum
ASV_378	ZnH	22.1416	-4.09296	higherTreatment	1.01386	-4.03699	5.41404e-05	0.00102558	Bacteria	Proteobacteria	Gammaproteobacteria	Alteromonadales	Alteromonadaceae	Glaciecola
ASV_385	ZnH	37.5766	-4.47502	higherTreatment	0.993256	-4.50541	6.62464e-06	0.000227888	Bacteria	Proteobacteria	Gammaproteobacteria	Alteromonadales	Marinobacteraceae	Marinobacter
ASV_392	ZnH	18.2609	3.71425	lowerTreatment	1.05678	3.51469	0.000440274	0.00484654	Bacteria	Proteobacteria	Alphaproteobacteria	Rhodobacterales	Rhodobacteraceae	Ascidiaceihabitans
ASV_397	ZnH	26.1628	-4.21402	higherTreatment	1.01231	-4.16278	3.14402e-05	0.000686693	Bacteria	Proteobacteria	Gammaproteobacteria	Pseudomonadales	NA	NA
ASV_399	ZnH	36.4554	4.21023	lowerTreatment	1.05318	3.99764	6.39758e-05	0.00111431	Bacteria	Proteobacteria	Alphaproteobacteria	Rhodobacterales	Rhodobacteraceae	NA
ASV_401	ZnH	99.0341	12.3749	lowerTreatment	2.20402	5.61468	1.96922e-08	4.51608e-06	Bacteria	Campilobacterota	Campylobacteria	Campylobacterales	Arcobacteraceae	NA
ASV_405	ZnH	48.2548	-3.577	higherTreatment	0.926223	-3.86192	0.000112497	0.00179995	Bacteria	Proteobacteria	Gammaproteobacteria	Alteromonadales	Alteromonadaceae	Glaciecola
ASV_411	ZnH	50.7891	-4.69187	higherTreatment	0.970965	-4.83217	1.35051e-06	7.72508e-05	Bacteria	Proteobacteria	Gammaproteobacteria	Alteromonadales	Alteromonadaceae	Aestuariibacter
ASV_412	ZnH	24.548	-3.29048	higherTreatment	0.896354	-3.67096	0.000241641	0.00316665	Bacteria	Proteobacteria	Gammaproteobacteria	Alteromonadales	Alteromonadaceae	Glaciecola
ASV_415	ZnH	22.0558	3.84707	lowerTreatment	1.10365	3.48577	0.000490729	0.00523444	Bacteria	Proteobacteria	Alphaproteobacteria	Rhodobacterales	Rhodobacteraceae	Shimia
ASV_417	ZnH	47.0866	-4.19039	higherTreatment	0.921168	-4.549	5.39014e-06	0.000206023	Bacteria	Proteobacteria	Gammaproteobacteria	Alteromonadales	Alteromonadaceae	NA
ASV_422	ZnH	32.6139	-4.37278	higherTreatment	0.995484	-4.39262	1.11993e-05	0.000324853	Bacteria	Proteobacteria	Gammaproteobacteria	Alteromonadales	Alteromonadaceae	Glaciecola
ASV_430	ZnH	43.1349	-4.57401	higherTreatment	0.977037	-4.68151	2.84767e-06	0.000130613	Bacteria	Proteobacteria	Gammaproteobacteria	Alteromonadales	Alteromonadaceae	Alteromonas
ASV_437	ZnH	46.0019	-4.62016	higherTreatment	0.980422	-4.71242	2.44787e-06	0.000116147	Bacteria	Proteobacteria	Gammaproteobacteria	Alteromonadales	Alteromonadaceae	Glaciecola
ASV_438	ZnH	46.9265	-3.55205	higherTreatment	0.942106	-3.77034	0.000163028	0.00246512	Bacteria	Proteobacteria	Gammaproteobacteria	Alteromonadales	Marinobacteraceae	Marinobacter
ASV_447	ZnH	40.6852	-3.45207	higherTreatment	0.92732	-3.72263	0.000197158	0.00274029	Bacteria	Proteobacteria	Gammaproteobacteria	Alteromonadales	Marinobacteraceae	Marinobacter
ASV_452	ZnH	15.5174	-3.38902	higherTreatment	0.984249	-3.44326	0.000574754	0.00589753	Bacteria	Verrucomicrobiota	Verrucomicrobiae	Verrucomicrobiales	Rubritaleaceae	Roseibacillus
ASV_453	ZnH	47.7399	-4.12113	higherTreatment	0.926133	-4.44982	8.59403e-06	0.000268759	Bacteria	Proteobacteria	Gammaproteobacteria	Alteromonadales	Alteromonadaceae	Aestuariibacter
ASV_458	ZnH	42.9956	-4.57143	higherTreatment	0.981624	-4.65701	3.20835e-06	0.000142409	Bacteria	Proteobacteria	Gammaproteobacteria	Alteromonadales	Alteromonadaceae	Alteromonas
ASV_467	ZnH	11.4405	-3.61727	higherTreatment	1.08303	-3.33996	0.000837916	0.00806275	Bacteria	Proteobacteria	Gammaproteobacteria	Cellvibrionales	Spongiibacteraceae	Oceanicoccus
ASV_486	ZnH	18.2121	3.71106	lowerTreatment	1.05923	3.50356	0.000459088	0.00497406	Bacteria	Proteobacteria	Alphaproteobacteria	Puniceispirillales	SAR116_clade	NA
ASV_487	ZnH	51.8854	-4.17566	higherTreatment	0.967821	-4.31449	1.59971e-05	0.000417595	Bacteria	Proteobacteria	Gammaproteobacteria	Alteromonadales	Alteromonadaceae	Glaciecola
ASV_488	ZnH	25.3631	3.94798	lowerTreatment	1.11665	3.53555	0.000406921	0.00451551	Bacteria	Proteobacteria	Alphaproteobacteria	Rhodobacterales	Rhodobacteraceae	Ascidiaceihabitans
ASV_491	ZnH	44.0297	-4.58823	higherTreatment	1.00782	-4.5526	5.29859e-06	0.000206023	Bacteria	Proteobacteria	Gammaproteobacteria	Alteromonadales	Marinobacteraceae	Marinobacter
ASV_493	ZnH	28.7335	-4.28173	higherTreatment	1.01371	-4.22382	2.40195e-05	0.000579838	Bacteria	Proteobacteria	Gammaproteobacteria	Alteromonadales	Alteromonadaceae	Glaciecola
ASV_509	ZnH	31.974	-3.91135	higherTreatment	0.935486	-4.18109	2.9012e-05	0.000654434	Bacteria	Proteobacteria	Gammaproteobacteria	Alteromonadales	Alteromonadaceae	Alteromonas
ASV_524	ZnH	27.7718	-4.25622	higherTreatment	0.999791	-4.25711	2.07088e-05	0.000527691	Bacteria	Proteobacteria	Gammaproteobacteria	Alteromonadales	Alteromonadaceae	NA
ASV_526	ZnH	33.5422	-3.94537	higherTreatment	0.935407	-4.21781	2.46683e-05	0.000585235	Bacteria	Proteobacteria	Gammaproteobacteria	Alteromonadales	Marinobacteraceae	Marinobacter
ASV_528	ZnH	43.4299	-3.49792	higherTreatment	0.933457	-3.74728	0.000178765	0.00264495	Bacteria	Proteobacteria	Gammaproteobacteria	Alteromonadales	Alteromonadaceae	Aestuariibacter
ASV_529	ZnH	36.2705	-4.44855	higherTreatment	0.993919	-4.47577	7.61373e-06	0.000245857	Bacteria	Proteobacteria	Gammaproteobacteria	Alteromonadales	Alteromonadaceae	Aestuariibacter
ASV_536	ZnH	33.8809	-3.14277	higherTreatment	0.858206	-3.66202	0.000250233	0.00320579	Bacteria	Proteobacteria	Gammaproteobacteria	Alteromonadales	Alteromonadaceae	Alteromonas
ASV_540	ZnH	42.0103	-4.55458	higherTreatment	0.987588	-4.61182	3.99157e-06	0.00016717	Bacteria	Proteobacteria	Gammaproteobacteria	Alteromonadales	Alteromonadaceae	NA
ASV_554	ZnH	23.1248	-3.67686	higherTreatment	0.999855	-3.67739	0.000235634	0.00311761	Bacteria	Proteobacteria	Gammaproteobacteria	Alteromonadales	Alteromonadaceae	Alteromonas
ASV_555	ZnH	18.0146	-3.40441	higherTreatment	0.981561	-3.46836	0.00052364	0.00547852	Bacteria	Bacteroidota	Bacteroidia	Flavobacteriales	Flavobacteriaceae	Aurantivirga
ASV_566	ZnH	32.7894	-3.2623	higherTreatment	0.895385	-3.64346	0.000269002	0.00334752	Bacteria	Proteobacteria	Gammaproteobacteria	Alteromonadales	Alteromonadaceae	Glaciecola
ASV_569	ZnH	42.9863	-3.83445	higherTreatment	0.929006	-4.12748	3.66766e-05	0.000753239	Bacteria	Proteobacteria	Gammaproteobacteria	Alteromonadales	Alteromonadaceae	Glaciecola
ASV_576	ZnH	30.8766	-4.33309	higherTreatment	0.99389	-4.35973	1.30222e-05	0.000358372	Bacteria	Proteobacteria	Gammaproteobacteria	Alteromonadales	Alteromonadaceae	Aestuariibacter
ASV_577	ZnH	34.8127	-3.97221	higherTreatment	0.935771	-4.24486	2.18731e-05	0.000537453	Bacteria	Proteobacteria	Gammaproteobacteria	Alteromonadales	Marinobacteraceae	Marinobacter
ASV_582	ZnH	33.667	-3.00051	higherTreatment	0.820902	-3.65514	0.000257043	0.00324488	Bacteria	Proteobacteria	Gammaproteobacteria	Alteromonadales	Alteromonadaceae	Glaciecola
ASV_587	ZnH	20.9519	-3.51622	higherTreatment	0.966936	-3.63645	0.00027642	0.00336596	Bacteria	Proteobacteria	Gammaproteobacteria	Alteromonadales	Alteromonadaceae	Alteromonas
ASV_598	ZnH	36.283	-4.44867	higherTreatment	1.0009	-4.44469	8.80182e-06	0.00026914	Bacteria	Proteobacteria	Gammaproteobacteria	Alteromonadales	Alteromonadaceae	Glaciecola
ASV_599	ZnH	29.5312	-4.2999	higherTreatment	1.02057	-4.21322	2.51757e-05	0.000587149	Bacteria	Proteobacteria	Gammaproteobacteria	Alteromonadales	Marinobacteraceae	Marinobacter
ASV_606	ZnH	21.8127	-4.08187	higherTreatment	1.01685	-4.01425	5.96363e-05	0.00106633	Bacteria	Proteobacteria	Gammaproteobacteria	Cellvibrionales	Spongiibacteraceae	Spongiibacter
ASV_628	ZnH	12.4791	-3.67978	higherTreatment	1.07086	-3.43628	0.000589768	0.00596707	Bacteria	Proteobacteria	Gammaproteobacteria	Alteromonadales	Alteromonadaceae	Glaciecola
ASV_631	ZnH	24.0121	-4.15094	higherTreatment	1.01444	-4.09186	4.27936e-05	0.000853391	Bacteria	Proteobacteria	Gammaproteobacteria	Alteromonadales	Alteromonadaceae	Glaciecola
ASV_634	ZnH	35.7647	-3.56459	higherTreatment	0.912289	-3.90731	9.33298e-05	0.00152883	Bacteria	Proteobacteria	Gammaproteobacteria	Alteromonadales	Alteromonadaceae	Aestuariibacter
ASV_637	ZnH	12.8206	-3.69909	higherTreatment	1.06683	-3.46738	0.000525556	0.00547852	Bacteria	Bacteroidota	Bacteroidia	Flavobacteriales	Cryomorphaceae	NA
ASV_640	ZnH	18.6827	-3.97001	higherTreatment	1.03031	-3.85323	0.000116568	0.00184364	Bacteria	Proteobacteria	Gammaproteobacteria	Alteromonadales	Alteromonadaceae	Glaciecola
ASV_641	ZnH	28.0288	-4.26234	higherTreatment	1.01405	-4.20328	2.63073e-05	0.000603315	Bacteria	Proteobacteria	Gammaproteobacteria	Alteromonadales	Alteromonadaceae	Alteromonas
ASV_643	ZnH	31.4188	-4.34489	higherTreatment	1.00147	-4.33851	1.4345e-05	0.000387033	Bacteria	Proteobacteria	Alphaproteobacteria	Rickettsiales	Rickettsiaceae	Candidatus_Arcanobacter
ASV_649	ZnH	26.4027	-4.21922	higherTreatment	1.01615	-4.15217	3.29335e-05	0.000708071	Bacteria	Proteobacteria	Gammaproteobacteria	Alteromonadales	Alteromonadaceae	Glaciecola
ASV_651	ZnH	31.8901	-3.82147	higherTreatment	0.970838	-3.93626	8.27612e-05	0.00138877	Bacteria	Proteobacteria	Gammaproteobacteria	Alteromonadales	Alteromonadaceae	Glaciecola
ASV_658	ZnH	29.5225	-3.85308	higherTreatment	0.951293	-4.05036	5.11382e-05	0.000991072	Bacteria	Proteobacteria	Gammaproteobacteria	Alteromonadales	Alteromonadaceae	Glaciecola
ASV_661	ZnH	30.9129	-4.33312	higherTreatment	1.0046	-4.31328	1.60847e-05	0.000417595	Bacteria	Proteobacteria	Gammaproteobacteria	Alteromonadales	Alteromonadaceae	Aestuariibacter
ASV_664	ZnH	36.0682	4.20242	lowerTreatment	1.14151	3.68146	0.000231906	0.00309808	Bacteria	Proteobacteria	Alphaproteobacteria	Rhodobacterales	Rhodobacteraceae	Lentibacter
ASV_665	ZnH	28.5489	-4.27575	higherTreatment	1.00682	-4.2468	2.1685e-05	0.000537453	Bacteria	Proteobacteria	Gammaproteobacteria	Alteromonadales	Alteromonadaceae	Aestuariibacter
ASV_677	ZnH	26.4968	-4.2215	higherTreatment	1.03743	-4.06919	4.71765e-05	0.000927355	Bacteria	Proteobacteria	Gammaproteobacteria	Alteromonadales	Marinobacteraceae	Marinobacter
ASV_688	ZnH	25.6242	-4.19769	higherTreatment	1.01472	-4.13681	3.52161e-05	0.000734202	Bacteria	Proteobacteria	Gammaproteobacteria	Alteromonadales	Pseudoalteromonadaceae	Pseudoalteromonas
ASV_692	ZnH	17.0746	-3.45754	higherTreatment	0.974083	-3.54954	0.000385909	0.00442509	Bacteria	Proteobacteria	Gammaproteobacteria	Alteromonadales	Alteromonadaceae	Glaciecola
ASV_702	ZnH	15.0255	-3.36586	higherTreatment	0.988155	-3.4062	0.000658728	0.00647436	Bacteria	Proteobacteria	Gammaproteobacteria	Oceanospirillales	Pseudohongiellaceae	Pseudohongiella
ASV_709	ZnH	18.9161	-3.9794	higherTreatment	1.02644	-3.8769	0.000105796	0.00171265	Bacteria	Proteobacteria	Gammaproteobacteria	Alteromonadales	Alteromonadaceae	Glaciecola
ASV_728	ZnH	31.8921	4.11358	lowerTreatment	1.1878	3.46319	0.000533821	0.00552284	Bacteria	Proteobacteria	Alphaproteobacteria	Rhodobacterales	Rhodobacteraceae	NA
ASV_733	ZnH	24.2485	-4.1591	higherTreatment	1.01304	-4.10558	4.03303e-05	0.000816096	Bacteria	Proteobacteria	Gammaproteobacteria	Alteromonadales	Alteromonadaceae	Glaciecola
ASV_737	ZnH	25.4079	-4.19215	higherTreatment	1.00449	-4.1734	3.00083e-05	0.00066599	Bacteria	Proteobacteria	Gammaproteobacteria	Alteromonadales	Alteromonadaceae	Aestuariibacter
ASV_748	ZnH	22.1308	3.84927	lowerTreatment	1.08525	3.5469	0.000389798	0.00443275	Bacteria	Proteobacteria	Alphaproteobacteria	Rhodobacterales	Rhodobacteraceae	NA
ASV_750	ZnH	20.8414	-4.0487	higherTreatment	1.02525	-3.94898	7.84853e-05	0.00133328	Bacteria	Proteobacteria	Gammaproteobacteria	Alteromonadales	Pseudoalteromonadaceae	Pseudoalteromonas
ASV_758	ZnH	21.949	-4.08625	higherTreatment	1.01797	-4.01411	5.96712e-05	0.00106633	Bacteria	Proteobacteria	Gammaproteobacteria	Alteromonadales	Alteromonadaceae	Glaciecola
ASV_780	ZnH	16.3203	-3.87349	higherTreatment	1.04304	-3.71367	0.000204274	0.00278298	Bacteria	Proteobacteria	Gammaproteobacteria	Alteromonadales	Marinobacteraceae	Marinobacter
ASV_782	ZnH	23.4726	3.89172	lowerTreatment	1.13886	3.4172	0.000632687	0.00630854	Bacteria	Proteobacteria	Alphaproteobacteria	Rhodobacterales	Rhodobacteraceae	Shimia
ASV_784	ZnH	13.8311	-3.7531	higherTreatment	1.05929	-3.54303	0.000395557	0.00446137	Bacteria	Proteobacteria	Gammaproteobacteria	Alteromonadales	Alteromonadaceae	Glaciecola
ASV_790	ZnH	24.2425	-4.15737	higherTreatment	1.03471	-4.01792	5.87144e-05	0.00106633	Bacteria	Proteobacteria	Gammaproteobacteria	Alteromonadales	Alteromonadaceae	Aestuariibacter
ASV_798	ZnH	10.9471	-3.58407	higherTreatment	1.09088	-3.28547	0.00101812	0.00915647	Bacteria	Proteobacteria	Gammaproteobacteria	Alteromonadales	Alteromonadaceae	Alteromonas
ASV_804	ZnH	21.2815	-4.06472	higherTreatment	1.01823	-3.99196	6.55306e-05	0.00112713	Bacteria	Proteobacteria	Gammaproteobacteria	Alteromonadales	Alteromonadaceae	Glaciecola
ASV_819	ZnH	10.9752	-3.5868	higherTreatment	1.08665	-3.30077	0.000964198	0.00878633	Bacteria	Proteobacteria	Gammaproteobacteria	Pseudomonadales	Pseudomonadaceae	NA
ASV_831	ZnH	24.6388	-4.16909	higherTreatment	1.03302	-4.03583	5.44091e-05	0.00102558	Bacteria	Proteobacteria	Gammaproteobacteria	Alteromonadales	Alteromonadaceae	Alteromonas
ASV_838	ZnH	18.6851	-3.52211	higherTreatment	0.982761	-3.58389	0.000338509	0.00401542	Bacteria	Proteobacteria	Gammaproteobacteria	Alteromonadales	Alteromonadaceae	Alteromonas
ASV_864	ZnH	19.7159	3.76493	lowerTreatment	1.13531	3.31622	0.000912435	0.00840317	Bacteria	Proteobacteria	Alphaproteobacteria	Rhodobacterales	Rhodobacteraceae	NA
ASV_868	ZnH	22.0712	-4.09001	higherTreatment	1.0227	-3.99924	6.35449e-05	0.00111431	Bacteria	Proteobacteria	Gammaproteobacteria	Alteromonadales	Alteromonadaceae	Glaciecola
ASV_870	ZnH	14.5141	-3.78768	higherTreatment	1.05606	-3.58662	0.000334996	0.00401542	Bacteria	Proteobacteria	Gammaproteobacteria	Alteromonadales	Alteromonadaceae	Alteromonas
ASV_874	ZnH	19.8591	-4.01449	higherTreatment	1.02236	-3.92671	8.6115e-05	0.00142764	Bacteria	Proteobacteria	Gammaproteobacteria	Alteromonadales	Alteromonadaceae	Glaciecola
ASV_877	ZnH	17.1725	-3.17197	higherTreatment	0.970565	-3.26817	0.00108247	0.0094271	Bacteria	Proteobacteria	Gammaproteobacteria	Alteromonadales	Alteromonadaceae	Alteromonas
ASV_894	ZnH	10.6196	-3.56278	higherTreatment	1.0915	-3.2641	0.00109812	0.00950327	Bacteria	Proteobacteria	Gammaproteobacteria	Oceanospirillales	Alcanivoracaceae1	Alcanivorax
ASV_906	ZnH	17.1099	-3.90603	higherTreatment	1.04827	-3.72618	0.000194401	0.00272955	Bacteria	Proteobacteria	Gammaproteobacteria	Alteromonadales	Alteromonadaceae	Alteromonas
ASV_907	ZnH	17.5219	-3.92411	higherTreatment	1.03332	-3.79757	0.000146119	0.00223399	Bacteria	Proteobacteria	Gammaproteobacteria	Oceanospirillales	Pseudohongiellaceae	Pseudohongiella
ASV_913	ZnH	10.8108	-3.57541	higherTreatment	1.08977	-3.28089	0.00103481	0.00918648	Bacteria	Proteobacteria	Gammaproteobacteria	Oceanospirillales	Nitrincolaceae	NA
ASV_921	ZnH	17.7411	-3.93337	higherTreatment	1.03258	-3.80926	0.000139386	0.00215499	Bacteria	Proteobacteria	Gammaproteobacteria	Alteromonadales	Alteromonadaceae	Glaciecola
ASV_931	ZnH	14.1459	-3.7697	higherTreatment	1.05506	-3.57299	0.000352928	0.00408091	Bacteria	Proteobacteria	Gammaproteobacteria	Alteromonadales	Alteromonadaceae	Glaciecola
ASV_937	ZnH	16.8642	3.6526	lowerTreatment	1.1216	3.2566	0.00112755	0.00963673	Bacteria	Proteobacteria	Alphaproteobacteria	Rhodobacterales	Rhodobacteraceae	Shimia
ASV_945	ZnH	12.0013	-3.65213	higherTreatment	1.08054	-3.37992	0.000725075	0.00702608	Bacteria	Proteobacteria	Gammaproteobacteria	Alteromonadales	Alteromonadaceae	Alteromonas
ASV_959	ZnH	15.5387	-3.83665	higherTreatment	1.05331	-3.64247	0.00027004	0.00334752	Bacteria	Proteobacteria	Gammaproteobacteria	Alteromonadales	Alteromonadaceae	Alteromonas
ASV_978	ZnH	11.862	-3.64134	higherTreatment	1.09216	-3.33406	0.000855884	0.00817845	Bacteria	Proteobacteria	Gammaproteobacteria	Alteromonadales	Alteromonadaceae	Glaciecola
ASV_983	ZnH	10.9767	-3.58842	higherTreatment	1.10392	-3.25061	0.00115158	0.00978131	Bacteria	Proteobacteria	Gammaproteobacteria	Oceanospirillales	Saccharospirillaceae	Oleibacter
ASV_986	ZnH	15.2112	-3.8216	higherTreatment	1.05035	-3.63842	0.000274312	0.00336596	Bacteria	Proteobacteria	Gammaproteobacteria	Alteromonadales	Alteromonadaceae	Glaciecola
ASV_992	ZnH	12.1502	-3.65971	higherTreatment	1.07412	-3.40717	0.000656403	0.00647436	Bacteria	Proteobacteria	Gammaproteobacteria	Alteromonadales	Alteromonadaceae	Alteromonas
ASV_1001	ZnH	17.1405	-3.45961	higherTreatment	0.995787	-3.47424	0.0005123	0.0054225	Bacteria	Proteobacteria	Gammaproteobacteria	Alteromonadales	Alteromonadaceae	Glaciecola
ASV_1010	ZnH	15.9757	-3.85655	higherTreatment	1.05353	-3.66061	0.000251617	0.00320579	Bacteria	Proteobacteria	Gammaproteobacteria	Alteromonadales	Alteromonadaceae	Glaciecola
ASV_1037	ZnH	15.6468	-3.84106	higherTreatment	1.07412	-3.576	0.000348896	0.00408091	Bacteria	Proteobacteria	Gammaproteobacteria	Alteromonadales	Alteromonadaceae	Glaciecola
ASV_1044	ZnH	16.4536	-3.8776	higherTreatment	1.0584	-3.66365	0.000248646	0.00320579	Bacteria	Bdellovibrionota	Bdellovibrionia	Bdellovibrionales	Bdellovibrionaceae	OM27_clade
ASV_1050	ZnH	13.8718	-3.75504	higherTreatment	1.06066	-3.54028	0.0003997	0.00447144	Bacteria	Proteobacteria	Gammaproteobacteria	Alteromonadales	Alteromonadaceae	Alteromonas
ASV_1056	ZnH	12.5732	-3.68384	higherTreatment	1.07555	-3.42506	0.000614665	0.00617356	Bacteria	Proteobacteria	Gammaproteobacteria	Alteromonadales	Alteromonadaceae	Alteromonas
ASV_1081	ZnH	10.8923	-3.58028	higherTreatment	1.09347	-3.27424	0.00105945	0.0092854	Bacteria	Proteobacteria	Gammaproteobacteria	Alteromonadales	Alteromonadaceae	Alteromonas
ASV_1102	ZnH	13.2029	-3.71993	higherTreatment	1.06298	-3.49952	0.000466096	0.00501053	Bacteria	Bdellovibrionota	Bdellovibrionia	Bdellovibrionales	Bdellovibrionaceae	OM27_clade
ASV_1107	ZnH	12.0139	-3.6519	higherTreatment	1.07456	-3.3985	0.000677556	0.00661217	Bacteria	Proteobacteria	Gammaproteobacteria	Alteromonadales	Alteromonadaceae	Glaciecola
ASV_1128	ZnH	13.6118	-3.74112	higherTreatment	1.06645	-3.508	0.000451485	0.0049305	Bacteria	Proteobacteria	Gammaproteobacteria	Alteromonadales	Alteromonadaceae	Glaciecola
ASV_1146	ZnH	12.5465	-3.68286	higherTreatment	1.07015	-3.44145	0.000578609	0.00589753	Bacteria	Proteobacteria	Gammaproteobacteria	Alteromonadales	Alteromonadaceae	Glaciecola
ASV_1208	ZnH	11.0693	-3.59133	higherTreatment	1.10263	-3.25707	0.00112571	0.00963673	Bacteria	Proteobacteria	Gammaproteobacteria	Alteromonadales	Alteromonadaceae	Alteromonas

## Sheet: Suppl. Table9
Suppl. Table 9. Anova followed by pairwise t-test FDR corrected calculated for the photosynthetic groups identified based on cyanobacteria and plastid sequences from 16S rRNA.
Pgenus	group1	group2	n1	n2	p	p.signif	p.adj	p.adj.signif
Chlorophyta_Bathycoccus	PVC1	PVC10	4	3	0.837	ns	0.951	ns
Chlorophyta_Bathycoccus	PVC1	SW	4	3	2.94e-05	****	0.000204	***
Chlorophyta_Bathycoccus	PVC10	SW	3	3	4.07e-05	****	0.000204	***
Chlorophyta_Bathycoccus	PVC1	ZnH	4	2	0.856	ns	0.951	ns
Chlorophyta_Bathycoccus	PVC10	ZnH	3	2	1	ns	1	ns
Chlorophyta_Bathycoccus	SW	ZnH	3	2	0.000108	***	0.00036	***
Chlorophyta_Bathycoccus	PVC1	ZnL	4	4	0.111	ns	0.185	ns
Chlorophyta_Bathycoccus	PVC10	ZnL	3	4	0.0967	ns	0.185	ns
Chlorophyta_Bathycoccus	SW	ZnL	3	4	0.000295	***	0.000738	***
Chlorophyta_Bathycoccus	ZnH	ZnL	2	4	0.138	ns	0.197	ns
Chlorophyta_Chlorella	PVC1	PVC10	4	3	0.831	ns	0.945	ns
Chlorophyta_Chlorella	PVC1	SW	4	3	0.134	ns	0.255	ns
Chlorophyta_Chlorella	PVC10	SW	3	3	0.114	ns	0.255	ns
Chlorophyta_Chlorella	PVC1	ZnH	4	2	0.851	ns	0.945	ns
Chlorophyta_Chlorella	PVC10	ZnH	3	2	1	ns	1	ns
Chlorophyta_Chlorella	SW	ZnH	3	2	0.153	ns	0.255	ns
Chlorophyta_Chlorella	PVC1	ZnL	4	4	0.0736	ns	0.255	ns
Chlorophyta_Chlorella	PVC10	ZnL	3	4	0.0651	ns	0.255	ns
Chlorophyta_Chlorella	SW	ZnL	3	4	0.835	ns	0.945	ns
Chlorophyta_Chlorella	ZnH	ZnL	2	4	0.0981	ns	0.255	ns
Chlorophyta_Chlorodendrales_XX	PVC1	PVC10	4	3	1	ns	1	ns
Chlorophyta_Chlorodendrales_XX	PVC1	SW	4	3	0.104	ns	0.415	ns
Chlorophyta_Chlorodendrales_XX	PVC10	SW	3	3	0.125	ns	0.415	ns
Chlorophyta_Chlorodendrales_XX	PVC1	ZnH	4	2	1	ns	1	ns
Chlorophyta_Chlorodendrales_XX	PVC10	ZnH	3	2	1	ns	1	ns
Chlorophyta_Chlorodendrales_XX	SW	ZnH	3	2	0.166	ns	0.415	ns
Chlorophyta_Chlorodendrales_XX	PVC1	ZnL	4	4	1	ns	1	ns
Chlorophyta_Chlorodendrales_XX	PVC10	ZnL	3	4	1	ns	1	ns
Chlorophyta_Chlorodendrales_XX	SW	ZnL	3	4	0.104	ns	0.415	ns
Chlorophyta_Chlorodendrales_XX	ZnH	ZnL	2	4	1	ns	1	ns
Chlorophyta_Chloroparvula	PVC1	PVC10	4	3	1	ns	1	ns
Chlorophyta_Chloroparvula	PVC1	SW	4	3	1	ns	1	ns
Chlorophyta_Chloroparvula	PVC10	SW	3	3	1	ns	1	ns
Chlorophyta_Chloroparvula	PVC1	ZnH	4	2	1	ns	1	ns
Chlorophyta_Chloroparvula	PVC10	ZnH	3	2	1	ns	1	ns
Chlorophyta_Chloroparvula	SW	ZnH	3	2	1	ns	1	ns
Chlorophyta_Chloroparvula	PVC1	ZnL	4	4	0.203	ns	0.731	ns
Chlorophyta_Chloroparvula	PVC10	ZnL	3	4	0.236	ns	0.731	ns
Chlorophyta_Chloroparvula	SW	ZnL	3	4	0.236	ns	0.731	ns
Chlorophyta_Chloroparvula	ZnH	ZnL	2	4	0.293	ns	0.731	ns
Chlorophyta_Chloropicon	PVC1	PVC10	4	3	1	ns	1	ns
Chlorophyta_Chloropicon	PVC1	SW	4	3	1	ns	1	ns
Chlorophyta_Chloropicon	PVC10	SW	3	3	1	ns	1	ns
Chlorophyta_Chloropicon	PVC1	ZnH	4	2	1	ns	1	ns
Chlorophyta_Chloropicon	PVC10	ZnH	3	2	1	ns	1	ns
Chlorophyta_Chloropicon	SW	ZnH	3	2	1	ns	1	ns
Chlorophyta_Chloropicon	PVC1	ZnL	4	4	0.203	ns	0.731	ns
Chlorophyta_Chloropicon	PVC10	ZnL	3	4	0.236	ns	0.731	ns
Chlorophyta_Chloropicon	SW	ZnL	3	4	0.236	ns	0.731	ns
Chlorophyta_Chloropicon	ZnH	ZnL	2	4	0.293	ns	0.731	ns
Chlorophyta_Cymbomonas	PVC1	PVC10	4	3	1	ns	1	ns
Chlorophyta_Cymbomonas	PVC1	SW	4	3	0.104	ns	0.415	ns
Chlorophyta_Cymbomonas	PVC10	SW	3	3	0.125	ns	0.415	ns
Chlorophyta_Cymbomonas	PVC1	ZnH	4	2	1	ns	1	ns
Chlorophyta_Cymbomonas	PVC10	ZnH	3	2	1	ns	1	ns
Chlorophyta_Cymbomonas	SW	ZnH	3	2	0.166	ns	0.415	ns
Chlorophyta_Cymbomonas	PVC1	ZnL	4	4	1	ns	1	ns
Chlorophyta_Cymbomonas	PVC10	ZnL	3	4	1	ns	1	ns
Chlorophyta_Cymbomonas	SW	ZnL	3	4	0.104	ns	0.415	ns
Chlorophyta_Cymbomonas	ZnH	ZnL	2	4	1	ns	1	ns
Chlorophyta_Mamiellaceae_X	PVC1	PVC10	4	3	0.459	ns	0.569	ns
Chlorophyta_Mamiellaceae_X	PVC1	SW	4	3	0.0206	*	0.0686	ns
Chlorophyta_Mamiellaceae_X	PVC10	SW	3	3	0.0078	**	0.0686	ns
Chlorophyta_Mamiellaceae_X	PVC1	ZnH	4	2	0.512	ns	0.569	ns
Chlorophyta_Mamiellaceae_X	PVC10	ZnH	3	2	1	ns	1	ns
Chlorophyta_Mamiellaceae_X	SW	ZnH	3	2	0.0144	*	0.0686	ns
Chlorophyta_Mamiellaceae_X	PVC1	ZnL	4	4	0.312	ns	0.445	ns
Chlorophyta_Mamiellaceae_X	PVC10	ZnL	3	4	0.108	ns	0.227	ns
Chlorophyta_Mamiellaceae_X	SW	ZnL	3	4	0.113	ns	0.227	ns
Chlorophyta_Mamiellaceae_X	ZnH	ZnL	2	4	0.151	ns	0.252	ns
Chlorophyta_Mantoniella	PVC1	PVC10	4	3	0.171	ns	0.343	ns
Chlorophyta_Mantoniella	PVC1	SW	4	3	0.462	ns	0.577	ns
Chlorophyta_Mantoniella	PVC10	SW	3	3	0.0615	ns	0.205	ns
Chlorophyta_Mantoniella	PVC1	ZnH	4	2	0.977	ns	0.977	ns
Chlorophyta_Mantoniella	PVC10	ZnH	3	2	0.236	ns	0.354	ns
Chlorophyta_Mantoniella	SW	ZnH	3	2	0.554	ns	0.616	ns
Chlorophyta_Mantoniella	PVC1	ZnL	4	4	0.0554	ns	0.205	ns
Chlorophyta_Mantoniella	PVC10	ZnL	3	4	0.00546	**	0.0546	ns
Chlorophyta_Mantoniella	SW	ZnL	3	4	0.248	ns	0.354	ns
Chlorophyta_Mantoniella	ZnH	ZnL	2	4	0.114	ns	0.284	ns
Chlorophyta_NA	PVC1	PVC10	4	3	1	ns	1	ns
Chlorophyta_NA	PVC1	SW	4	3	0.0959	ns	0.519	ns
Chlorophyta_NA	PVC10	SW	3	3	0.117	ns	0.519	ns
Chlorophyta_NA	PVC1	ZnH	4	2	1	ns	1	ns
Chlorophyta_NA	PVC10	ZnH	3	2	1	ns	1	ns
Chlorophyta_NA	SW	ZnH	3	2	0.156	ns	0.519	ns
Chlorophyta_NA	PVC1	ZnL	4	4	0.341	ns	0.62	ns
Chlorophyta_NA	PVC10	ZnL	3	4	0.377	ns	0.62	ns
Chlorophyta_NA	SW	ZnL	3	4	0.387	ns	0.62	ns
Chlorophyta_NA	ZnH	ZnL	2	4	0.434	ns	0.62	ns
Chlorophyta_Ostreococcus	PVC1	PVC10	4	3	1	ns	1	ns
Chlorophyta_Ostreococcus	PVC1	SW	4	3	3.58e-06	****	3.18e-05	****
Chlorophyta_Ostreococcus	PVC10	SW	3	3	6.8e-06	****	3.18e-05	****
Chlorophyta_Ostreococcus	PVC1	ZnH	4	2	1	ns	1	ns
Chlorophyta_Ostreococcus	PVC10	ZnH	3	2	1	ns	1	ns
Chlorophyta_Ostreococcus	SW	ZnH	3	2	1.93e-05	****	4.82e-05	****
Chlorophyta_Ostreococcus	PVC1	ZnL	4	4	0.389	ns	0.685	ns
Chlorophyta_Ostreococcus	PVC10	ZnL	3	4	0.424	ns	0.685	ns
Chlorophyta_Ostreococcus	SW	ZnL	3	4	9.54e-06	****	3.18e-05	****
Chlorophyta_Ostreococcus	ZnH	ZnL	2	4	0.479	ns	0.685	ns
Chlorophyta_Pseudoscourfieldia	PVC1	PVC10	4	3	0.594	ns	0.862	ns
Chlorophyta_Pseudoscourfieldia	PVC1	SW	4	3	0.769	ns	0.862	ns
Chlorophyta_Pseudoscourfieldia	PVC10	SW	3	3	0.443	ns	0.862	ns
Chlorophyta_Pseudoscourfieldia	PVC1	ZnH	4	2	0.948	ns	0.948	ns
Chlorophyta_Pseudoscourfieldia	PVC10	ZnH	3	2	0.7	ns	0.862	ns
Chlorophyta_Pseudoscourfieldia	SW	ZnH	3	2	0.758	ns	0.862	ns
Chlorophyta_Pseudoscourfieldia	PVC1	ZnL	4	4	0.383	ns	0.862	ns
Chlorophyta_Pseudoscourfieldia	PVC10	ZnL	3	4	0.776	ns	0.862	ns
Chlorophyta_Pseudoscourfieldia	SW	ZnL	3	4	0.278	ns	0.862	ns
Chlorophyta_Pseudoscourfieldia	ZnH	ZnL	2	4	0.514	ns	0.862	ns
Cryptophyta_Cryptomonadales_XX	PVC1	PVC10	4	3	1	ns	1	ns
Cryptophyta_Cryptomonadales_XX	PVC1	SW	4	3	0.000109	***	0.000547	***
Cryptophyta_Cryptomonadales_XX	PVC10	SW	3	3	0.000192	***	0.000639	***
Cryptophyta_Cryptomonadales_XX	PVC1	ZnH	4	2	0.0543	ns	0.0906	ns
Cryptophyta_Cryptomonadales_XX	PVC10	ZnH	3	2	0.0658	ns	0.094	ns
Cryptophyta_Cryptomonadales_XX	SW	ZnH	3	2	0.0155	*	0.0388	*
Cryptophyta_Cryptomonadales_XX	PVC1	ZnL	4	4	1	ns	1	ns
Cryptophyta_Cryptomonadales_XX	PVC10	ZnL	3	4	1	ns	1	ns
Cryptophyta_Cryptomonadales_XX	SW	ZnL	3	4	0.000109	***	0.000547	***
Cryptophyta_Cryptomonadales_XX	ZnH	ZnL	2	4	0.0543	ns	0.0906	ns
Cryptophyta_Teleaulax	PVC1	PVC10	4	3	1	ns	1	ns
Cryptophyta_Teleaulax	PVC1	SW	4	3	1	ns	1	ns
Cryptophyta_Teleaulax	PVC10	SW	3	3	1	ns	1	ns
Cryptophyta_Teleaulax	PVC1	ZnH	4	2	0.429	ns	0.754	ns
Cryptophyta_Teleaulax	PVC10	ZnH	3	2	0.452	ns	0.754	ns
Cryptophyta_Teleaulax	SW	ZnH	3	2	0.452	ns	0.754	ns
Cryptophyta_Teleaulax	PVC1	ZnL	4	4	0.171	ns	0.674	ns
Cryptophyta_Teleaulax	PVC10	ZnL	3	4	0.202	ns	0.674	ns
Cryptophyta_Teleaulax	SW	ZnL	3	4	0.202	ns	0.674	ns
Cryptophyta_Teleaulax	ZnH	ZnL	2	4	0.715	ns	1	ns
Cyanobacteria_Synechococcus_5.3	PVC1	PVC10	4	3	0.493	ns	0.822	ns
Cyanobacteria_Synechococcus_5.3	PVC1	SW	4	3	0.0304	*	0.12	ns
Cyanobacteria_Synechococcus_5.3	PVC10	SW	3	3	0.0124	*	0.12	ns
Cyanobacteria_Synechococcus_5.3	PVC1	ZnH	4	2	0.879	ns	0.879	ns
Cyanobacteria_Synechococcus_5.3	PVC10	ZnH	3	2	0.665	ns	0.879	ns
Cyanobacteria_Synechococcus_5.3	SW	ZnH	3	2	0.0479	*	0.12	ns
Cyanobacteria_Synechococcus_5.3	PVC1	ZnL	4	4	0.796	ns	0.879	ns
Cyanobacteria_Synechococcus_5.3	PVC10	ZnL	3	4	0.361	ns	0.721	ns
Cyanobacteria_Synechococcus_5.3	SW	ZnL	3	4	0.0469	*	0.12	ns
Cyanobacteria_Synechococcus_5.3	ZnH	ZnL	2	4	0.717	ns	0.879	ns
Cyanobacteria_Synechococcus_I	PVC1	PVC10	4	3	0.947	ns	0.97	ns
Cyanobacteria_Synechococcus_I	PVC1	SW	4	3	0.0213	*	0.125	ns
Cyanobacteria_Synechococcus_I	PVC10	SW	3	3	0.0259	*	0.125	ns
Cyanobacteria_Synechococcus_I	PVC1	ZnH	4	2	0.97	ns	0.97	ns
Cyanobacteria_Synechococcus_I	PVC10	ZnH	3	2	0.927	ns	0.97	ns
Cyanobacteria_Synechococcus_I	SW	ZnH	3	2	0.0495	*	0.125	ns
Cyanobacteria_Synechococcus_I	PVC1	ZnL	4	4	0.0535	ns	0.125	ns
Cyanobacteria_Synechococcus_I	PVC10	ZnL	3	4	0.0627	ns	0.125	ns
Cyanobacteria_Synechococcus_I	SW	ZnL	3	4	0.511	ns	0.73	ns
Cyanobacteria_Synechococcus_I	ZnH	ZnL	2	4	0.112	ns	0.187	ns
Cyanobacteria_Synechococcus_II	PVC1	PVC10	4	3	0.435	ns	0.578	ns
Cyanobacteria_Synechococcus_II	PVC1	SW	4	3	0.022	*	0.0734	ns
Cyanobacteria_Synechococcus_II	PVC10	SW	3	3	0.00772	**	0.0734	ns
Cyanobacteria_Synechococcus_II	PVC1	ZnH	4	2	0.599	ns	0.666	ns
Cyanobacteria_Synechococcus_II	PVC10	ZnH	3	2	0.872	ns	0.872	ns
Cyanobacteria_Synechococcus_II	SW	ZnH	3	2	0.0191	*	0.0734	ns
Cyanobacteria_Synechococcus_II	PVC1	ZnL	4	4	0.462	ns	0.578	ns
Cyanobacteria_Synechococcus_II	PVC10	ZnL	3	4	0.158	ns	0.315	ns
Cyanobacteria_Synechococcus_II	SW	ZnL	3	4	0.0759	ns	0.19	ns
Cyanobacteria_Synechococcus_II	ZnH	ZnL	2	4	0.269	ns	0.449	ns
Cyanobacteria_Synechococcus_III	PVC1	PVC10	4	3	1	ns	1	ns
Cyanobacteria_Synechococcus_III	PVC1	SW	4	3	0.0226	*	0.121	ns
Cyanobacteria_Synechococcus_III	PVC10	SW	3	3	0.0306	*	0.121	ns
Cyanobacteria_Synechococcus_III	PVC1	ZnH	4	2	1	ns	1	ns
Cyanobacteria_Synechococcus_III	PVC10	ZnH	3	2	1	ns	1	ns
Cyanobacteria_Synechococcus_III	SW	ZnH	3	2	0.0486	*	0.121	ns
Cyanobacteria_Synechococcus_III	PVC1	ZnL	4	4	0.691	ns	1	ns
Cyanobacteria_Synechococcus_III	PVC10	ZnL	3	4	0.713	ns	1	ns
Cyanobacteria_Synechococcus_III	SW	ZnL	3	4	0.0441	*	0.121	ns
Cyanobacteria_Synechococcus_III	ZnH	ZnL	2	4	0.745	ns	1	ns
Cyanobacteria_Synechococcus_IV	PVC1	PVC10	4	3	1	ns	1	ns
Cyanobacteria_Synechococcus_IV	PVC1	SW	4	3	0.0561	ns	0.237	ns
Cyanobacteria_Synechococcus_IV	PVC10	SW	3	3	0.0711	ns	0.237	ns
Cyanobacteria_Synechococcus_IV	PVC1	ZnH	4	2	1	ns	1	ns
Cyanobacteria_Synechococcus_IV	PVC10	ZnH	3	2	1	ns	1	ns
Cyanobacteria_Synechococcus_IV	SW	ZnH	3	2	0.102	ns	0.254	ns
Cyanobacteria_Synechococcus_IV	PVC1	ZnL	4	4	1	ns	1	ns
Cyanobacteria_Synechococcus_IV	PVC10	ZnL	3	4	1	ns	1	ns
Cyanobacteria_Synechococcus_IV	SW	ZnL	3	4	0.0561	ns	0.237	ns
Cyanobacteria_Synechococcus_IV	ZnH	ZnL	2	4	1	ns	1	ns
Discoba_Eutreptiella	PVC1	PVC10	4	3	1	ns	1	ns
Discoba_Eutreptiella	PVC1	SW	4	3	1	ns	1	ns
Discoba_Eutreptiella	PVC10	SW	3	3	1	ns	1	ns
Discoba_Eutreptiella	PVC1	ZnH	4	2	0.192	ns	0.509	ns
Discoba_Eutreptiella	PVC10	ZnH	3	2	0.214	ns	0.509	ns
Discoba_Eutreptiella	SW	ZnH	3	2	0.214	ns	0.509	ns
Discoba_Eutreptiella	PVC1	ZnL	4	4	0.27	ns	0.509	ns
Discoba_Eutreptiella	PVC10	ZnL	3	4	0.305	ns	0.509	ns
Discoba_Eutreptiella	SW	ZnL	3	4	0.305	ns	0.509	ns
Discoba_Eutreptiella	ZnH	ZnL	2	4	0.667	ns	0.953	ns
Haptophyta_Braarudosphaera	PVC1	PVC10	4	3	1	ns	1	ns
Haptophyta_Braarudosphaera	PVC1	SW	4	3	0.104	ns	0.415	ns
Haptophyta_Braarudosphaera	PVC10	SW	3	3	0.125	ns	0.415	ns
Haptophyta_Braarudosphaera	PVC1	ZnH	4	2	1	ns	1	ns
Haptophyta_Braarudosphaera	PVC10	ZnH	3	2	1	ns	1	ns
Haptophyta_Braarudosphaera	SW	ZnH	3	2	0.166	ns	0.415	ns
Haptophyta_Braarudosphaera	PVC1	ZnL	4	4	1	ns	1	ns
Haptophyta_Braarudosphaera	PVC10	ZnL	3	4	1	ns	1	ns
Haptophyta_Braarudosphaera	SW	ZnL	3	4	0.104	ns	0.415	ns
Haptophyta_Braarudosphaera	ZnH	ZnL	2	4	1	ns	1	ns
Haptophyta_Chrysochromulinaceae_X	PVC1	PVC10	4	3	0.845	ns	0.974	ns
Haptophyta_Chrysochromulinaceae_X	PVC1	SW	4	3	0.00128	**	0.00372	**
Haptophyta_Chrysochromulinaceae_X	PVC10	SW	3	3	0.00149	**	0.00372	**
Haptophyta_Chrysochromulinaceae_X	PVC1	ZnH	4	2	0.992	ns	0.992	ns
Haptophyta_Chrysochromulinaceae_X	PVC10	ZnH	3	2	0.877	ns	0.974	ns
Haptophyta_Chrysochromulinaceae_X	SW	ZnH	3	2	0.00419	**	0.00698	**
Haptophyta_Chrysochromulinaceae_X	PVC1	ZnL	4	4	0.00105	**	0.00372	**
Haptophyta_Chrysochromulinaceae_X	PVC10	ZnL	3	4	0.0013	**	0.00372	**
Haptophyta_Chrysochromulinaceae_X	SW	ZnL	3	4	0.837	ns	0.974	ns
Haptophyta_Chrysochromulinaceae_X	ZnH	ZnL	2	4	0.00412	**	0.00698	**
Haptophyta_Noelaerhabdaceae_X	PVC1	PVC10	4	3	0.243	ns	0.347	ns
Haptophyta_Noelaerhabdaceae_X	PVC1	SW	4	3	0.0849	ns	0.17	ns
Haptophyta_Noelaerhabdaceae_X	PVC10	SW	3	3	0.0138	*	0.0681	ns
Haptophyta_Noelaerhabdaceae_X	PVC1	ZnH	4	2	0.0529	ns	0.132	ns
Haptophyta_Noelaerhabdaceae_X	PVC10	ZnH	3	2	0.0103	*	0.0681	ns
Haptophyta_Noelaerhabdaceae_X	SW	ZnH	3	2	0.646	ns	0.682	ns
Haptophyta_Noelaerhabdaceae_X	PVC1	ZnL	4	4	0.14	ns	0.233	ns
Haptophyta_Noelaerhabdaceae_X	PVC10	ZnL	3	4	0.0204	*	0.0681	ns
Haptophyta_Noelaerhabdaceae_X	SW	ZnL	3	4	0.682	ns	0.682	ns
Haptophyta_Noelaerhabdaceae_X	ZnH	ZnL	2	4	0.403	ns	0.504	ns
Haptophyta_Phaeocystis	PVC1	PVC10	4	3	0.825	ns	0.825	ns
Haptophyta_Phaeocystis	PVC1	SW	4	3	3.1e-05	****	0.00021	***
Haptophyta_Phaeocystis	PVC10	SW	3	3	4.19e-05	****	0.00021	***
Haptophyta_Phaeocystis	PVC1	ZnH	4	2	0.182	ns	0.232	ns
Haptophyta_Phaeocystis	PVC10	ZnH	3	2	0.151	ns	0.232	ns
Haptophyta_Phaeocystis	SW	ZnH	3	2	0.00124	**	0.0031	**
Haptophyta_Phaeocystis	PVC1	ZnL	4	4	0.185	ns	0.232	ns
Haptophyta_Phaeocystis	PVC10	ZnL	3	4	0.153	ns	0.232	ns
Haptophyta_Phaeocystis	SW	ZnL	3	4	0.000199	***	0.000663	***
Haptophyta_Phaeocystis	ZnH	ZnL	2	4	0.791	ns	0.825	ns
Haptophyta_Prymnesiaceae_X	PVC1	PVC10	4	3	1	ns	1	ns
Haptophyta_Prymnesiaceae_X	PVC1	SW	4	3	0.0414	*	0.135	ns
Haptophyta_Prymnesiaceae_X	PVC10	SW	3	3	0.0538	ns	0.135	ns
Haptophyta_Prymnesiaceae_X	PVC1	ZnH	4	2	0.0097	**	0.0646	ns
Haptophyta_Prymnesiaceae_X	PVC10	ZnH	3	2	0.0129	*	0.0646	ns
Haptophyta_Prymnesiaceae_X	SW	ZnH	3	2	0.324	ns	0.406	ns
Haptophyta_Prymnesiaceae_X	PVC1	ZnL	4	4	0.156	ns	0.26	ns
Haptophyta_Prymnesiaceae_X	PVC10	ZnL	3	4	0.186	ns	0.266	ns
Haptophyta_Prymnesiaceae_X	SW	ZnL	3	4	0.388	ns	0.431	ns
Haptophyta_Prymnesiaceae_X	ZnH	ZnL	2	4	0.0868	ns	0.174	ns
Ochrophyta_Aureococcus	PVC1	PVC10	4	3	0.398	ns	0.442	ns
Ochrophyta_Aureococcus	PVC1	SW	4	3	1.12e-06	****	5.02e-06	****
Ochrophyta_Aureococcus	PVC10	SW	3	3	9.1e-07	****	5.02e-06	****
Ochrophyta_Aureococcus	PVC1	ZnH	4	2	0.00837	**	0.014	*
Ochrophyta_Aureococcus	PVC10	ZnH	3	2	0.00306	**	0.00612	**
Ochrophyta_Aureococcus	SW	ZnH	3	2	0.000414	***	0.00103	**
Ochrophyta_Aureococcus	PVC1	ZnL	4	4	0.768	ns	0.768	ns
Ochrophyta_Aureococcus	PVC10	ZnL	3	4	0.27	ns	0.338	ns
Ochrophyta_Aureococcus	SW	ZnL	3	4	1.5e-06	****	5.02e-06	****
Ochrophyta_Aureococcus	ZnH	ZnL	2	4	0.013	*	0.0186	*
Ochrophyta_Chaetoceros	PVC1	PVC10	4	3	0.198	ns	0.66	ns
Ochrophyta_Chaetoceros	PVC1	SW	4	3	0.198	ns	0.66	ns
Ochrophyta_Chaetoceros	PVC10	SW	3	3	1	ns	1	ns
Ochrophyta_Chaetoceros	PVC1	ZnH	4	2	0.765	ns	1	ns
Ochrophyta_Chaetoceros	PVC10	ZnH	3	2	0.411	ns	0.712	ns
Ochrophyta_Chaetoceros	SW	ZnH	3	2	0.411	ns	0.712	ns
Ochrophyta_Chaetoceros	PVC1	ZnL	4	4	0.193	ns	0.66	ns
Ochrophyta_Chaetoceros	PVC10	ZnL	3	4	0.932	ns	1	ns
Ochrophyta_Chaetoceros	SW	ZnL	3	4	0.932	ns	1	ns
Ochrophyta_Chaetoceros	ZnH	ZnL	2	4	0.427	ns	0.712	ns
Ochrophyta_Chrysophyceae_XXX	PVC1	PVC10	4	3	1	ns	1	ns
Ochrophyta_Chrysophyceae_XXX	PVC1	SW	4	3	0.107	ns	0.178	ns
Ochrophyta_Chrysophyceae_XXX	PVC10	SW	3	3	0.128	ns	0.183	ns
Ochrophyta_Chrysophyceae_XXX	PVC1	ZnH	4	2	3.81e-07	****	1.9e-06	****
Ochrophyta_Chrysophyceae_XXX	PVC10	ZnH	3	2	6.47e-07	****	2.16e-06	****
Ochrophyta_Chrysophyceae_XXX	SW	ZnH	3	2	3.04e-06	****	7.6e-06	****
Ochrophyta_Chrysophyceae_XXX	PVC1	ZnL	4	4	1	ns	1	ns
Ochrophyta_Chrysophyceae_XXX	PVC10	ZnL	3	4	1	ns	1	ns
Ochrophyta_Chrysophyceae_XXX	SW	ZnL	3	4	0.107	ns	0.178	ns
Ochrophyta_Chrysophyceae_XXX	ZnH	ZnL	2	4	3.81e-07	****	1.9e-06	****
Ochrophyta_Dictyochophyceae_XXX	PVC1	PVC10	4	3	0.935	ns	0.935	ns
Ochrophyta_Dictyochophyceae_XXX	PVC1	SW	4	3	0.000294	***	0.000735	***
Ochrophyta_Dictyochophyceae_XXX	PVC10	SW	3	3	0.000441	***	0.000882	***
Ochrophyta_Dictyochophyceae_XXX	PVC1	ZnH	4	2	5.97e-05	****	0.000427	***
Ochrophyta_Dictyochophyceae_XXX	PVC10	ZnH	3	2	8.54e-05	****	0.000427	***
Ochrophyta_Dictyochophyceae_XXX	SW	ZnH	3	2	0.136	ns	0.194	ns
Ochrophyta_Dictyochophyceae_XXX	PVC1	ZnL	4	4	0.485	ns	0.539	ns
Ochrophyta_Dictyochophyceae_XXX	PVC10	ZnL	3	4	0.468	ns	0.539	ns
Ochrophyta_Dictyochophyceae_XXX	SW	ZnL	3	4	0.000856	***	0.00143	**
Ochrophyta_Dictyochophyceae_XXX	ZnH	ZnL	2	4	0.00014	***	0.000465	***
Ochrophyta_Eucampia	PVC1	PVC10	4	3	1	ns	1	ns
Ochrophyta_Eucampia	PVC1	SW	4	3	0.287	ns	0.768	ns
Ochrophyta_Eucampia	PVC10	SW	3	3	0.318	ns	0.768	ns
Ochrophyta_Eucampia	PVC1	ZnH	4	2	0.748	ns	0.87	ns
Ochrophyta_Eucampia	PVC10	ZnH	3	2	0.761	ns	0.87	ns
Ochrophyta_Eucampia	SW	ZnH	3	2	0.545	ns	0.87	ns
Ochrophyta_Eucampia	PVC1	ZnL	4	4	0.158	ns	0.768	ns
Ochrophyta_Eucampia	PVC10	ZnL	3	4	0.189	ns	0.768	ns
Ochrophyta_Eucampia	SW	ZnL	3	4	0.783	ns	0.87	ns
Ochrophyta_Eucampia	ZnH	ZnL	2	4	0.384	ns	0.768	ns
Ochrophyta_Eustigmatophyceae_XXX	PVC1	PVC10	4	3	0.843	ns	0.843	ns
Ochrophyta_Eustigmatophyceae_XXX	PVC1	SW	4	3	0.759	ns	0.843	ns
Ochrophyta_Eustigmatophyceae_XXX	PVC10	SW	3	3	0.638	ns	0.843	ns
Ochrophyta_Eustigmatophyceae_XXX	PVC1	ZnH	4	2	0.501	ns	0.835	ns
Ochrophyta_Eustigmatophyceae_XXX	PVC10	ZnH	3	2	0.424	ns	0.835	ns
Ochrophyta_Eustigmatophyceae_XXX	SW	ZnH	3	2	0.699	ns	0.843	ns
Ochrophyta_Eustigmatophyceae_XXX	PVC1	ZnL	4	4	0.000565	***	0.00361	**
Ochrophyta_Eustigmatophyceae_XXX	PVC10	ZnL	3	4	0.000722	***	0.00361	**
Ochrophyta_Eustigmatophyceae_XXX	SW	ZnL	3	4	0.00171	**	0.00569	**
Ochrophyta_Eustigmatophyceae_XXX	ZnH	ZnL	2	4	0.00826	**	0.0207	*
Ochrophyta_Extubocellulus	PVC1	PVC10	4	3	1	ns	1	ns
Ochrophyta_Extubocellulus	PVC1	SW	4	3	0.104	ns	0.415	ns
Ochrophyta_Extubocellulus	PVC10	SW	3	3	0.125	ns	0.415	ns
Ochrophyta_Extubocellulus	PVC1	ZnH	4	2	1	ns	1	ns
Ochrophyta_Extubocellulus	PVC10	ZnH	3	2	1	ns	1	ns
Ochrophyta_Extubocellulus	SW	ZnH	3	2	0.166	ns	0.415	ns
Ochrophyta_Extubocellulus	PVC1	ZnL	4	4	1	ns	1	ns
Ochrophyta_Extubocellulus	PVC10	ZnL	3	4	1	ns	1	ns
Ochrophyta_Extubocellulus	SW	ZnL	3	4	0.104	ns	0.415	ns
Ochrophyta_Extubocellulus	ZnH	ZnL	2	4	1	ns	1	ns
Ochrophyta_Mesopedinella	PVC1	PVC10	4	3	1	ns	1	ns
Ochrophyta_Mesopedinella	PVC1	SW	4	3	0.0508	ns	0.216	ns
Ochrophyta_Mesopedinella	PVC10	SW	3	3	0.0649	ns	0.216	ns
Ochrophyta_Mesopedinella	PVC1	ZnH	4	2	0.966	ns	1	ns
Ochrophyta_Mesopedinella	PVC10	ZnH	3	2	0.968	ns	1	ns
Ochrophyta_Mesopedinella	SW	ZnH	3	2	0.101	ns	0.251	ns
Ochrophyta_Mesopedinella	PVC1	ZnL	4	4	1	ns	1	ns
Ochrophyta_Mesopedinella	PVC10	ZnL	3	4	1	ns	1	ns
Ochrophyta_Mesopedinella	SW	ZnL	3	4	0.0508	ns	0.216	ns
Ochrophyta_Mesopedinella	ZnH	ZnL	2	4	0.966	ns	1	ns
Ochrophyta_NA	PVC1	PVC10	4	3	1	ns	1	ns
Ochrophyta_NA	PVC1	SW	4	3	0.745	ns	0.88	ns
Ochrophyta_NA	PVC10	SW	3	3	0.761	ns	0.88	ns
Ochrophyta_NA	PVC1	ZnH	4	2	0.073	ns	0.217	ns
Ochrophyta_NA	PVC10	ZnH	3	2	0.0868	ns	0.217	ns
Ochrophyta_NA	SW	ZnH	3	2	0.138	ns	0.229	ns
Ochrophyta_NA	PVC1	ZnL	4	4	0.06	ns	0.217	ns
Ochrophyta_NA	PVC10	ZnL	3	4	0.0783	ns	0.217	ns
Ochrophyta_NA	SW	ZnL	3	4	0.136	ns	0.229	ns
Ochrophyta_NA	ZnH	ZnL	2	4	0.792	ns	0.88	ns
Ochrophyta_Proboscia	PVC1	PVC10	4	3	0.735	ns	0.817	ns
Ochrophyta_Proboscia	PVC1	SW	4	3	0.0632	ns	0.316	ns
Ochrophyta_Proboscia	PVC10	SW	3	3	0.0453	*	0.316	ns
Ochrophyta_Proboscia	PVC1	ZnH	4	2	0.444	ns	0.587	ns
Ochrophyta_Proboscia	PVC10	ZnH	3	2	0.319	ns	0.583	ns
Ochrophyta_Proboscia	SW	ZnH	3	2	0.35	ns	0.583	ns
Ochrophyta_Proboscia	PVC1	ZnL	4	4	0.47	ns	0.587	ns
Ochrophyta_Proboscia	PVC10	ZnL	3	4	0.321	ns	0.583	ns
Ochrophyta_Proboscia	SW	ZnL	3	4	0.197	ns	0.583	ns
Ochrophyta_Proboscia	ZnH	ZnL	2	4	0.859	ns	0.859	ns
Ochrophyta_Radial-centric-basal-Coscinodiscophyceae_X	PVC1	PVC10	4	3	0.923	ns	0.923	ns
Ochrophyta_Radial-centric-basal-Coscinodiscophyceae_X	PVC1	SW	4	3	0.228	ns	0.354	ns
Ochrophyta_Radial-centric-basal-Coscinodiscophyceae_X	PVC10	SW	3	3	0.225	ns	0.354	ns
Ochrophyta_Radial-centric-basal-Coscinodiscophyceae_X	PVC1	ZnH	4	2	3.83e-06	****	2.88e-05	****
Ochrophyta_Radial-centric-basal-Coscinodiscophyceae_X	PVC10	ZnH	3	2	5.76e-06	****	2.88e-05	****
Ochrophyta_Radial-centric-basal-Coscinodiscophyceae_X	SW	ZnH	3	2	2.4e-05	****	6.01e-05	****
Ochrophyta_Radial-centric-basal-Coscinodiscophyceae_X	PVC1	ZnL	4	4	0.284	ns	0.354	ns
Ochrophyta_Radial-centric-basal-Coscinodiscophyceae_X	PVC10	ZnL	3	4	0.277	ns	0.354	ns
Ochrophyta_Radial-centric-basal-Coscinodiscophyceae_X	SW	ZnL	3	4	0.82	ns	0.912	ns
Ochrophyta_Radial-centric-basal-Coscinodiscophyceae_X	ZnH	ZnL	2	4	1.15e-05	****	3.82e-05	****
Ochrophyta_Raphid-pennate_X	PVC1	PVC10	4	3	1	ns	1	ns
Ochrophyta_Raphid-pennate_X	PVC1	SW	4	3	0.241	ns	0.537	ns
Ochrophyta_Raphid-pennate_X	PVC10	SW	3	3	0.271	ns	0.537	ns
Ochrophyta_Raphid-pennate_X	PVC1	ZnH	4	2	1	ns	1	ns
Ochrophyta_Raphid-pennate_X	PVC10	ZnH	3	2	1	ns	1	ns
Ochrophyta_Raphid-pennate_X	SW	ZnH	3	2	0.322	ns	0.537	ns
Ochrophyta_Raphid-pennate_X	PVC1	ZnL	4	4	0.167	ns	0.537	ns
Ochrophyta_Raphid-pennate_X	PVC10	ZnL	3	4	0.198	ns	0.537	ns
Ochrophyta_Raphid-pennate_X	SW	ZnL	3	4	0.898	ns	1	ns
Ochrophyta_Raphid-pennate_X	ZnH	ZnL	2	4	0.252	ns	0.537	ns
Ochrophyta_Thalassiosira	PVC1	PVC10	4	3	0.0919	ns	0.616	ns
Ochrophyta_Thalassiosira	PVC1	SW	4	3	0.359	ns	0.616	ns
Ochrophyta_Thalassiosira	PVC10	SW	3	3	0.423	ns	0.616	ns
Ochrophyta_Thalassiosira	PVC1	ZnH	4	2	0.132	ns	0.616	ns
Ochrophyta_Thalassiosira	PVC10	ZnH	3	2	1	ns	1	ns
Ochrophyta_Thalassiosira	SW	ZnH	3	2	0.473	ns	0.616	ns
Ochrophyta_Thalassiosira	PVC1	ZnL	4	4	0.284	ns	0.616	ns
Ochrophyta_Thalassiosira	PVC10	ZnL	3	4	0.438	ns	0.616	ns
Ochrophyta_Thalassiosira	SW	ZnL	3	4	0.934	ns	1	ns
Ochrophyta_Thalassiosira	ZnH	ZnL	2	4	0.493	ns	0.616	ns
Prasinodermophyta_Prasinococcales_XX	PVC1	PVC10	4	3	0.931	ns	1	ns
Prasinodermophyta_Prasinococcales_XX	PVC1	SW	4	3	0.931	ns	1	ns
Prasinodermophyta_Prasinococcales_XX	PVC10	SW	3	3	1	ns	1	ns
Prasinodermophyta_Prasinococcales_XX	PVC1	ZnH	4	2	0.946	ns	1	ns
Prasinodermophyta_Prasinococcales_XX	PVC10	ZnH	3	2	0.891	ns	1	ns
Prasinodermophyta_Prasinococcales_XX	SW	ZnH	3	2	0.891	ns	1	ns
Prasinodermophyta_Prasinococcales_XX	PVC1	ZnL	4	4	0.118	ns	0.419	ns
Prasinodermophyta_Prasinococcales_XX	PVC10	ZnL	3	4	0.126	ns	0.419	ns
Prasinodermophyta_Prasinococcales_XX	SW	ZnL	3	4	0.126	ns	0.419	ns
Prasinodermophyta_Prasinococcales_XX	ZnH	ZnL	2	4	0.216	ns	0.539	ns
Rappemonad_Rappemonad_XXXX	PVC1	PVC10	4	3	1	ns	1	ns
Rappemonad_Rappemonad_XXXX	PVC1	SW	4	3	1	ns	1	ns
Rappemonad_Rappemonad_XXXX	PVC10	SW	3	3	1	ns	1	ns
Rappemonad_Rappemonad_XXXX	PVC1	ZnH	4	2	0.00143	**	0.00687	**
Rappemonad_Rappemonad_XXXX	PVC10	ZnH	3	2	0.00206	**	0.00687	**
Rappemonad_Rappemonad_XXXX	SW	ZnH	3	2	0.00206	**	0.00687	**
Rappemonad_Rappemonad_XXXX	PVC1	ZnL	4	4	0.324	ns	0.513	ns
Rappemonad_Rappemonad_XXXX	PVC10	ZnL	3	4	0.359	ns	0.513	ns
Rappemonad_Rappemonad_XXXX	SW	ZnL	3	4	0.359	ns	0.513	ns
Rappemonad_Rappemonad_XXXX	ZnH	ZnL	2	4	0.00614	**	0.0153	*

## Sheet: Suppl. Table10
Suppl. Table 10. DESeq2 results for the eukaryotic community. Only results with an alpha < 0.01 were chosen.
Euk_ASVid	log2FoldChange	treatment2	treatment	Kingdom	Division	Phylum	Class	Order	Family	Genus	Species
EASV_1001	3.9815	higherTreatment	PVC1	Eukaryota	Stramenopiles	Opalozoa	MAST-3	MAST-3J	MAST-3J_X	MAST-3J_XX	MAST-3J_XX_sp.
EASV_1007	3.9069	higherTreatment	PVC1	Eukaryota	Stramenopiles	Opalozoa	MAST-3	MAST-3I	MAST-3I_X	MAST-3I_XX	MAST-3I_XX_sp.
EASV_101	-5.2604	lowerTreatment	PVC1	Eukaryota	Alveolata	Ciliophora	Spirotrichea	Tintinnida	Tintinnida_X	Tintinnida_XX	Tintinnida_XX_sp.
EASV_102	-5.09749	lowerTreatment	PVC1	Eukaryota	Alveolata	Dinoflagellata	Dinophyceae	NA	NA	NA	NA
EASV_104	-3.9438	lowerTreatment	PVC1	Eukaryota	Alveolata	Ciliophora	CONThreeP	CONThreeP_X	CONThreeP_XX	Askenasia	Askenasia_sp.
EASV_113	-4.39564	lowerTreatment	PVC1	Eukaryota	Alveolata	Dinoflagellata	Syndiniales	Dino-Group-II	Dino-Group-II-Clade-10-and-11	Dino-Group-II-Clade-10-and-11_X	Dino-Group-II-Clade-10-and-11_X_sp.
EASV_115	4.87675	higherTreatment	PVC1	Eukaryota	Stramenopiles	Sagenista	MAST-8	MAST-8D	MAST-8D_X	MAST-8D_XX	MAST-8D_XX_sp.
EASV_122	2.32741	higherTreatment	PVC1	Eukaryota	Rhizaria	Cercozoa	Filosa-Thecofilosea	Filosa-Thecofilosea_X	Mataza-lineage	Mataza-lineage_X	Mataza-lineage_X_sp.
EASV_125	-3.1417	lowerTreatment	PVC1	Eukaryota	Alveolata	Dinoflagellata	Syndiniales	Dino-Group-III	Dino-Group-III_X	Dino-Group-III_XX	Dino-Group-III_XX_sp.
EASV_126	-5.18555	lowerTreatment	PVC1	Eukaryota	Stramenopiles	Pseudofungi	MAST-1	MAST-1C	MAST-1C_X	MAST-1C_XX	MAST-1C_XX_sp.
EASV_128	2.7812	higherTreatment	PVC1	Eukaryota	Rhizaria	Cercozoa	Filosa-Thecofilosea	Ebriida	TAGIRI1-lineage	TAGIRI1-lineage_X	TAGIRI1-lineage_X_sp.
EASV_132	-5.18659	lowerTreatment	PVC1	Eukaryota	Hacrobia	Picozoa	Picozoa_X	Picozoa_XX	Picozoa_XXX	Picozoa_XXXX	Picozoa_XXXX_sp.
EASV_138	-4.11736	lowerTreatment	PVC1	Eukaryota	Alveolata	Ciliophora	Spirotrichea	Strombidiida_G	Strombidiida_G_X	Strombidiida_G_XX	Strombidiida_G_XX_sp.
EASV_14	-3.61815	lowerTreatment	PVC1	Eukaryota	Archaeplastida	Chlorophyta	Mamiellophyceae	Mamiellales	Bathycoccaceae	Ostreococcus	Ostreococcus_clade_B
EASV_144	-4.62325	lowerTreatment	PVC1	Eukaryota	Hacrobia	Picozoa	Picozoa_X	Picozoa_XX	Picozoa_XXX	Picozoa_XXXX	Picozoa_XXXX_sp.
EASV_147	2.42737	higherTreatment	PVC1	Eukaryota	Alveolata	Dinoflagellata	Dinophyceae	NA	NA	NA	NA
EASV_150	-4.66447	lowerTreatment	PVC1	Eukaryota	Alveolata	Ciliophora	Oligohymenophorea	OLIGO5	OLIGO5_X	OLIGO5_XX	OLIGO5_XX_sp.
EASV_152	-2.75021	lowerTreatment	PVC1	Eukaryota	Alveolata	Dinoflagellata	Dinophyceae	Prorocentrales	Prorocentraceae	Prorocentrum	Prorocentrum_sp.
EASV_156	5.8724	higherTreatment	PVC1	Eukaryota	Stramenopiles	Opalozoa	Bicoecea	Borokales	Borokaceae	Borokaceae_X	Borokaceae_X_sp.
EASV_157	2.64212	higherTreatment	PVC1	Eukaryota	Alveolata	Dinoflagellata	Dinophyceae	Peridiniales	Thoracosphaeraceae	Luciella	Luciella_sp.
EASV_171	-4.16283	lowerTreatment	PVC1	Eukaryota	Alveolata	Dinoflagellata	Dinophyceae	Gymnodiniales	Kareniaceae	Karlodinium	Karlodinium_veneficum
EASV_18	-4.92707	lowerTreatment	PVC1	Eukaryota	Alveolata	Ciliophora	Spirotrichea	Tintinnida	Eutintinnidae	Eutintinnidae_X	Eutintinnidae_X_sp.
EASV_188	-4.27425	lowerTreatment	PVC1	Eukaryota	Alveolata	Ciliophora	Nassophorea	Nassophorea_X	Discotrichidae	NASSO_1	NASSO_1_sp.
EASV_196	5.30397	higherTreatment	PVC1	Eukaryota	Stramenopiles	Ochrophyta	Dictyochophyceae	Dictyochophyceae_X	Pedinellales	Pedinellales_X	Pedinellales_X_sp.
EASV_2	-3.12178	lowerTreatment	PVC1	Eukaryota	Archaeplastida	Chlorophyta	Mamiellophyceae	Mamiellales	Bathycoccaceae	Ostreococcus	Ostreococcus_lucimarinus
EASV_203	-4.62437	lowerTreatment	PVC1	Eukaryota	Hacrobia	Picozoa	Picozoa_X	Picozoa_XX	Picozoa_XXX	Picozoa_XXXX	Picozoa_XXXX_sp.
EASV_204	-3.39567	lowerTreatment	PVC1	Eukaryota	Alveolata	Dinoflagellata	Syndiniales	Dino-Group-II	Dino-Group-II-Clade-10-and-11	Dino-Group-II-Clade-10-and-11_X	Dino-Group-II-Clade-10-and-11_X_sp.
EASV_206	-3.39228	lowerTreatment	PVC1	Eukaryota	Hacrobia	Picozoa	Picozoa_X	Picozoa_XX	Picozoa_XXX	Picozoa_XXXX	Picozoa_XXXX_sp.
EASV_22	2.56602	higherTreatment	PVC1	Eukaryota	Hacrobia	Telonemia	Telonemia_X	Telonemia_XX	Telonemia-Group-2	Telonemia-Group-2_X	Telonemia-Group-2_X_sp.
EASV_226	-4.58086	lowerTreatment	PVC1	Eukaryota	Hacrobia	Haptophyta	Prymnesiophyceae	Prymnesiales	Chrysochromulinaceae	Chrysochromulina	Chrysochromulina_sp.
EASV_228	-4.48833	lowerTreatment	PVC1	Eukaryota	Hacrobia	Haptophyta	Prymnesiophyceae	Prymnesiales	Chrysochromulinaceae	Chrysochromulina	Chrysochromulina_sp.
EASV_229	4.10602	higherTreatment	PVC1	Eukaryota	Stramenopiles	Opalozoa	Bicoecea	Bicoecales	Bicoecaceae	Bicoecaceae_X	Bicoecaceae_X_sp.
EASV_23	3.5059	higherTreatment	PVC1	Eukaryota	Stramenopiles	Opalozoa	Bicoecea	Bicoecales	Bicoecaceae	Bicoecaceae_X	Bicoecaceae_X_sp.
EASV_233	-4.32148	lowerTreatment	PVC1	Eukaryota	Hacrobia	Picozoa	Picozoa_X	Picozoa_XX	Picozoa_XXX	Picozoa_XXXX	Picozoa_XXXX_sp.
EASV_235	3.57175	higherTreatment	PVC1	Eukaryota	Archaeplastida	Chlorophyta	Chlorophyceae	Chlamydomonadales	Chlamydomonadales_X	Chlamydomonas	Chlamydomonas_sp.
EASV_239	3.92929	higherTreatment	PVC1	Eukaryota	Stramenopiles	Opalozoa	Bicoecea	Bicoecales	Bicoecaceae	Bicoecaceae_X	Bicoecaceae_X_sp.
EASV_240	3.94591	higherTreatment	PVC1	Eukaryota	Rhizaria	Cercozoa	Filosa-Thecofilosea	Ebriida	TAGIRI1-lineage	TAGIRI1-lineage_X	TAGIRI1-lineage_X_sp.
EASV_241	4.03902	higherTreatment	PVC1	Eukaryota	Stramenopiles	Opalozoa	Bicoecea	Bicoecales	Bicoecaceae	Bicoecaceae_X	Bicoecaceae_X_sp.
EASV_244	-4.58531	lowerTreatment	PVC1	Eukaryota	Stramenopiles	Ochrophyta	Dictyochophyceae	Dictyochophyceae_X	Florenciellales	Florenciellales_X	Florenciellales_X_sp.
EASV_252	-4.71756	lowerTreatment	PVC1	Eukaryota	Opisthokonta	Choanoflagellida	Choanoflagellatea	Acanthoecida	Stephanoecidae_Group_D	Stephanoecidae_Group_D_X	Stephanoecidae_Group_D_X_sp.
EASV_26	-6.43068	lowerTreatment	PVC1	Eukaryota	Alveolata	Dinoflagellata	Syndiniales	Dino-Group-II	Dino-Group-II-Clade-10-and-11	Dino-Group-II-Clade-10-and-11_X	Dino-Group-II-Clade-10-and-11_X_sp.
EASV_271	-4.17713	lowerTreatment	PVC1	Eukaryota	Alveolata	Dinoflagellata	Syndiniales	Dino-Group-V	Dino-Group-V_X	Dino-Group-V_XX	Dino-Group-V_XX_sp.
EASV_275	-4.34673	lowerTreatment	PVC1	Eukaryota	Stramenopiles	Ochrophyta	Dictyochophyceae	Dictyochophyceae_X	Dictyochales	Dictyocha	Dictyocha_speculum
EASV_278	3.36313	higherTreatment	PVC1	Eukaryota	Alveolata	Dinoflagellata	Dinophyceae	Dinophyceae_X	Dinophyceae_XX	Dinophyceae_XXX	Dinophyceae_XXX_sp.
EASV_286	-4.07897	lowerTreatment	PVC1	Eukaryota	Stramenopiles	Opalozoa	MAST-3	MAST-3F	MAST-3F_X	MAST-3F_XX	MAST-3F_XX_sp.
EASV_289	2.85926	higherTreatment	PVC1	Eukaryota	Stramenopiles	Sagenista	MAST-7	MAST-7D	MAST-7D_X	MAST-7D_XX	MAST-7D_XX_sp.
EASV_307	2.82432	higherTreatment	PVC1	Eukaryota	Hacrobia	Katablepharidophyta	Katablepharidaceae	Katablepharidales	Katablepharidales_X	Katablepharis	Katablepharis_japonica
EASV_31	-5.35585	lowerTreatment	PVC1	Eukaryota	Alveolata	Ciliophora	Spirotrichea	Choreotrichida	Strobilidiidae_I	Strobilidiidae_I_X	Strobilidiidae_I_X_sp.
EASV_319	2.70929	higherTreatment	PVC1	Eukaryota	Hacrobia	Telonemia	Telonemia_X	Telonemia_XX	Telonemia-Group-2	Telonemia-Group-2_X	Telonemia-Group-2_X_sp.
EASV_333	-3.93219	lowerTreatment	PVC1	Eukaryota	Alveolata	Ciliophora	Spirotrichea	Choreotrichida	Strobilidiidae_I	Pelagostrobilidium	Pelagostrobilidium_sp.
EASV_339	-3.51228	lowerTreatment	PVC1	Eukaryota	Alveolata	Dinoflagellata	Syndiniales	Dino-Group-II	Dino-Group-II-Clade-16	Dino-Group-II-Clade-16_X	Dino-Group-II-Clade-16_X_sp.
EASV_350	-4.41333	lowerTreatment	PVC1	Eukaryota	Stramenopiles	Ochrophyta	Chrysophyceae	Chrysophyceae_X	Chrysophyceae_Clade-C	Chrysophyceae_Clade-C_X	Chrysophyceae_Clade-C_X_sp.
EASV_358	4.17727	higherTreatment	PVC1	Eukaryota	Alveolata	Dinoflagellata	Dinophyceae	Suessiales	Suessiaceae	Pelagodinium	NA
EASV_382	-5.16467	lowerTreatment	PVC1	Eukaryota	Alveolata	Ciliophora	Spirotrichea	Tintinnida	Eutintinnidae	Eutintinnus	NA
EASV_4	-5.19893	lowerTreatment	PVC1	Eukaryota	Alveolata	Dinoflagellata	Syndiniales	Dino-Group-II	Dino-Group-II-Clade-6	Dino-Group-II-Clade-6_X	Dino-Group-II-Clade-6_X_sp.
EASV_408	-4.0326	lowerTreatment	PVC1	Eukaryota	Alveolata	Dinoflagellata	Syndiniales	Dino-Group-II	Dino-Group-II-Clade-7	Dino-Group-II-Clade-7_X	Dino-Group-II-Clade-7_X_sp.
EASV_41	-3.54058	lowerTreatment	PVC1	Eukaryota	Alveolata	Dinoflagellata	Syndiniales	Dino-Group-II	Dino-Group-II-Clade-10-and-11	Dino-Group-II-Clade-10-and-11_X	Dino-Group-II-Clade-10-and-11_X_sp.
EASV_411	2.5694	higherTreatment	PVC1	Eukaryota	Stramenopiles	Sagenista	MAST-7	MAST-7C	MAST-7C_X	MAST-7C_XX	MAST-7C_XX_sp.
EASV_472	-4.03864	lowerTreatment	PVC1	Eukaryota	Archaeplastida	Chlorophyta	Pyramimonadales	Pyramimonadales_X	Pyramimonadales_XX	Pterosperma	Pterosperma_sp.
EASV_483	4.50852	higherTreatment	PVC1	Eukaryota	Stramenopiles	Sagenista	MAST-7	MAST-7D	MAST-7D_X	MAST-7D_XX	MAST-7D_XX_sp.
EASV_485	4.32478	higherTreatment	PVC1	Eukaryota	Alveolata	Dinoflagellata	Dinophyceae	Gymnodiniales	Kareniaceae	Karlodinium	Karlodinium_veneficum
EASV_486	-2.91216	lowerTreatment	PVC1	Eukaryota	Stramenopiles	Ochrophyta	Bacillariophyta	Bacillariophyta_X	Radial-centric-basal-Coscinodiscophyceae	Leptocylindrus	Leptocylindrus_sp.
EASV_51	-2.78011	lowerTreatment	PVC1	Eukaryota	Alveolata	Dinoflagellata	Dinophyceae	Dinophyceae_X	Dinophyceae_XX	Dinophyceae_XXX	Dinophyceae_XXX_sp.
EASV_52	-4.92553	lowerTreatment	PVC1	Eukaryota	Alveolata	Ciliophora	Spirotrichea	Choreotrichida	Leegaardiellidae_B	Leegaardiella	Leegaardiella_sp.
EASV_53	-2.7954	lowerTreatment	PVC1	Eukaryota	Alveolata	Dinoflagellata	Dinophyceae	NA	NA	NA	NA
EASV_55	4.00199	higherTreatment	PVC1	Eukaryota	Stramenopiles	Opalozoa	MAST-3	MAST-3D	MAST-3D_X	MAST-3D_XX	MAST-3D_XX_sp.
EASV_559	-13.7686	lowerTreatment	PVC1	Eukaryota	Alveolata	Ciliophora	Spirotrichea	Tintinnida	Tintinnida_X	Tintinnida_XX	Tintinnida_XX_sp.
EASV_56	-3.8177	lowerTreatment	PVC1	Eukaryota	Alveolata	Dinoflagellata	Dinophyceae	Dinophyceae_X	Dinophyceae_XX	Dinophyceae_XXX	Dinophyceae_XXX_sp.
EASV_573	4.5614	higherTreatment	PVC1	Eukaryota	Stramenopiles	Opalozoa	Bicoecea	Anoecales	Caecitellaceae	Caecitellus	Caecitellus_parvulus
EASV_64	2.42371	higherTreatment	PVC1	Eukaryota	Alveolata	Dinoflagellata	Dinophyceae	Suessiales	Suessiaceae	Pelagodinium	Pelagodinium_beii
EASV_69	-4.44184	lowerTreatment	PVC1	Eukaryota	Stramenopiles	Sagenista	MAST-8	MAST-8D	MAST-8D_X	MAST-8D_XX	MAST-8D_XX_sp.
EASV_70	-4.48752	lowerTreatment	PVC1	Eukaryota	Alveolata	Dinoflagellata	Syndiniales	Dino-Group-II	Dino-Group-II-Clade-13	Dino-Group-II-Clade-13_X	Dino-Group-II-Clade-13_X_sp.
EASV_71	-5.59974	lowerTreatment	PVC1	Eukaryota	Alveolata	Dinoflagellata	Syndiniales	Dino-Group-III	Dino-Group-III_X	Dino-Group-III_XX	Dino-Group-III_XX_sp.
EASV_76	-6.04786	lowerTreatment	PVC1	Eukaryota	Alveolata	Ciliophora	Spirotrichea	Tintinnida	Tintinnida_X	Tintinnida_XX	Tintinnida_XX_sp.
EASV_85	-5.70314	lowerTreatment	PVC1	Eukaryota	Alveolata	Ciliophora	CONThreeP	CONThreeP_X	CONThreeP_XX	Askenasia	Askenasia_sp.
EASV_859	4.19345	higherTreatment	PVC1	Eukaryota	Stramenopiles	Opalozoa	MAST-3	MAST-3J	MAST-3J_X	MAST-3J_XX	MAST-3J_XX_sp.
EASV_87	-2.43121	lowerTreatment	PVC1	Eukaryota	Hacrobia	Picozoa	Picozoa_X	Picozoa_XX	Picozoa_XXX	Picozoa_XXXX	Picozoa_XXXX_sp.
EASV_89	-5.96442	lowerTreatment	PVC1	Eukaryota	Alveolata	Dinoflagellata	Syndiniales	Dino-Group-II	Dino-Group-II-Clade-10-and-11	Dino-Group-II-Clade-10-and-11_X	Dino-Group-II-Clade-10-and-11_X_sp.
EASV_99	-5.71223	lowerTreatment	PVC1	Eukaryota	Alveolata	Ciliophora	Spirotrichea	Choreotrichida	Strobilidiidae_I	Pelagostrobilidium	Pelagostrobilidium_sp.
EASV_101	2.86388	lowerTreatment	ZnL	Eukaryota	Alveolata	Ciliophora	Spirotrichea	Tintinnida	Tintinnida_X	Tintinnida_XX	Tintinnida_XX_sp.
EASV_112	-1.74791	higherTreatment	ZnL	Eukaryota	Stramenopiles	Ochrophyta	MOCH-5	MOCH-5_X	MOCH-5_XX	MOCH-5_XXX	MOCH-5_XXX_sp.
EASV_115	-5.50495	higherTreatment	ZnL	Eukaryota	Stramenopiles	Sagenista	MAST-8	MAST-8D	MAST-8D_X	MAST-8D_XX	MAST-8D_XX_sp.
EASV_122	-2.0223	higherTreatment	ZnL	Eukaryota	Rhizaria	Cercozoa	Filosa-Thecofilosea	Filosa-Thecofilosea_X	Mataza-lineage	Mataza-lineage_X	Mataza-lineage_X_sp.
EASV_126	5.35676	lowerTreatment	ZnL	Eukaryota	Stramenopiles	Pseudofungi	MAST-1	MAST-1C	MAST-1C_X	MAST-1C_XX	MAST-1C_XX_sp.
EASV_130	5.33128	lowerTreatment	ZnL	Eukaryota	Alveolata	Ciliophora	Spirotrichea	Tintinnida	Eutintinnidae	Eutintinnus	Eutintinnus_sp.
EASV_132	4.65056	lowerTreatment	ZnL	Eukaryota	Hacrobia	Picozoa	Picozoa_X	Picozoa_XX	Picozoa_XXX	Picozoa_XXXX	Picozoa_XXXX_sp.
EASV_138	3.0093	lowerTreatment	ZnL	Eukaryota	Alveolata	Ciliophora	Spirotrichea	Strombidiida_G	Strombidiida_G_X	Strombidiida_G_XX	Strombidiida_G_XX_sp.
EASV_14	3.07329	lowerTreatment	ZnL	Eukaryota	Archaeplastida	Chlorophyta	Mamiellophyceae	Mamiellales	Bathycoccaceae	Ostreococcus	Ostreococcus_clade_B
EASV_147	-1.74237	higherTreatment	ZnL	Eukaryota	Alveolata	Dinoflagellata	Dinophyceae	NA	NA	NA	NA
EASV_155	1.58371	lowerTreatment	ZnL	Eukaryota	Stramenopiles	Ochrophyta	Pelagophyceae	Pelagomonadales	Pelagomonadaceae	Pelagomonas	Pelagomonas_calceolata
EASV_156	-3.97657	higherTreatment	ZnL	Eukaryota	Stramenopiles	Opalozoa	Bicoecea	Borokales	Borokaceae	Borokaceae_X	Borokaceae_X_sp.
EASV_157	-1.7235	higherTreatment	ZnL	Eukaryota	Alveolata	Dinoflagellata	Dinophyceae	Peridiniales	Thoracosphaeraceae	Luciella	Luciella_sp.
EASV_163	-1.99884	higherTreatment	ZnL	Eukaryota	Alveolata	Dinoflagellata	Dinophyceae	NA	NA	NA	NA
EASV_176	-2.01147	higherTreatment	ZnL	Eukaryota	Hacrobia	Telonemia	Telonemia_X	Telonemia_XX	Telonemia-Group-2	Telonemia-Group-2_X	Telonemia-Group-2_X_sp.
EASV_18	4.61427	lowerTreatment	ZnL	Eukaryota	Alveolata	Ciliophora	Spirotrichea	Tintinnida	Eutintinnidae	Eutintinnidae_X	Eutintinnidae_X_sp.
EASV_194	2.59377	lowerTreatment	ZnL	Eukaryota	Alveolata	Dinoflagellata	Syndiniales	Dino-Group-I	Dino-Group-I-Clade-1	Dino-Group-I-Clade-1_X	Dino-Group-I-Clade-1_X_sp.
EASV_196	-4.12495	higherTreatment	ZnL	Eukaryota	Stramenopiles	Ochrophyta	Dictyochophyceae	Dictyochophyceae_X	Pedinellales	Pedinellales_X	Pedinellales_X_sp.
EASV_2	2.18912	lowerTreatment	ZnL	Eukaryota	Archaeplastida	Chlorophyta	Mamiellophyceae	Mamiellales	Bathycoccaceae	Ostreococcus	Ostreococcus_lucimarinus
EASV_203	3.50242	lowerTreatment	ZnL	Eukaryota	Hacrobia	Picozoa	Picozoa_X	Picozoa_XX	Picozoa_XXX	Picozoa_XXXX	Picozoa_XXXX_sp.
EASV_205	-1.7314	higherTreatment	ZnL	Eukaryota	Stramenopiles	Ochrophyta	MOCH-5	MOCH-5_X	MOCH-5_XX	MOCH-5_XXX	MOCH-5_XXX_sp.
EASV_206	5.39545	lowerTreatment	ZnL	Eukaryota	Hacrobia	Picozoa	Picozoa_X	Picozoa_XX	Picozoa_XXX	Picozoa_XXXX	Picozoa_XXXX_sp.
EASV_218	3.45835	lowerTreatment	ZnL	Eukaryota	Stramenopiles	Pseudofungi	MAST-2	MAST-2B	MAST-2B_X	MAST-2B_XX	MAST-2B_XX_sp.
EASV_22	-1.66036	higherTreatment	ZnL	Eukaryota	Hacrobia	Telonemia	Telonemia_X	Telonemia_XX	Telonemia-Group-2	Telonemia-Group-2_X	Telonemia-Group-2_X_sp.
EASV_225	1.73884	lowerTreatment	ZnL	Eukaryota	Alveolata	Ciliophora	Spirotrichea	Strombidiida	Tontoniidae_B	Pseudotontonia	Pseudotontonia_sp.
EASV_226	5.1851	lowerTreatment	ZnL	Eukaryota	Hacrobia	Haptophyta	Prymnesiophyceae	Prymnesiales	Chrysochromulinaceae	Chrysochromulina	Chrysochromulina_sp.
EASV_228	3.10573	lowerTreatment	ZnL	Eukaryota	Hacrobia	Haptophyta	Prymnesiophyceae	Prymnesiales	Chrysochromulinaceae	Chrysochromulina	Chrysochromulina_sp.
EASV_23	-2.71491	higherTreatment	ZnL	Eukaryota	Stramenopiles	Opalozoa	Bicoecea	Bicoecales	Bicoecaceae	Bicoecaceae_X	Bicoecaceae_X_sp.
EASV_233	4.91633	lowerTreatment	ZnL	Eukaryota	Hacrobia	Picozoa	Picozoa_X	Picozoa_XX	Picozoa_XXX	Picozoa_XXXX	Picozoa_XXXX_sp.
EASV_235	-3.60203	higherTreatment	ZnL	Eukaryota	Archaeplastida	Chlorophyta	Chlorophyceae	Chlamydomonadales	Chlamydomonadales_X	Chlamydomonas	Chlamydomonas_sp.
EASV_240	-3.9446	higherTreatment	ZnL	Eukaryota	Rhizaria	Cercozoa	Filosa-Thecofilosea	Ebriida	TAGIRI1-lineage	TAGIRI1-lineage_X	TAGIRI1-lineage_X_sp.
EASV_244	4.46618	lowerTreatment	ZnL	Eukaryota	Stramenopiles	Ochrophyta	Dictyochophyceae	Dictyochophyceae_X	Florenciellales	Florenciellales_X	Florenciellales_X_sp.
EASV_246	-3.89923	higherTreatment	ZnL	Eukaryota	Alveolata	Dinoflagellata	Syndiniales	Dino-Group-II	Dino-Group-II-Clade-1	Dino-Group-II-Clade-1_X	Dino-Group-II-Clade-1_X_sp.
EASV_252	4.54558	lowerTreatment	ZnL	Eukaryota	Opisthokonta	Choanoflagellida	Choanoflagellatea	Acanthoecida	Stephanoecidae_Group_D	Stephanoecidae_Group_D_X	Stephanoecidae_Group_D_X_sp.
EASV_257	-1.79319	higherTreatment	ZnL	Eukaryota	Alveolata	Dinoflagellata	Dinophyceae	Dinophyceae_X	Dinophyceae_XX	Dinophyceae_XXX	Dinophyceae_XXX_sp.
EASV_26	2.20072	lowerTreatment	ZnL	Eukaryota	Alveolata	Dinoflagellata	Syndiniales	Dino-Group-II	Dino-Group-II-Clade-10-and-11	Dino-Group-II-Clade-10-and-11_X	Dino-Group-II-Clade-10-and-11_X_sp.
EASV_277	4.10959	lowerTreatment	ZnL	Eukaryota	Stramenopiles	Ochrophyta	Dictyochophyceae	Dictyochophyceae_X	Pedinellales	Pedinellales_X	Pedinellales_X_sp.
EASV_283	3.08568	lowerTreatment	ZnL	Eukaryota	Stramenopiles	Ochrophyta	Dictyochophyceae	Dictyochophyceae_X	Pedinellales	Pedinellales_X	Pedinellales_X_sp.
EASV_286	3.38078	lowerTreatment	ZnL	Eukaryota	Stramenopiles	Opalozoa	MAST-3	MAST-3F	MAST-3F_X	MAST-3F_XX	MAST-3F_XX_sp.
EASV_31	4.48592	lowerTreatment	ZnL	Eukaryota	Alveolata	Ciliophora	Spirotrichea	Choreotrichida	Strobilidiidae_I	Strobilidiidae_I_X	Strobilidiidae_I_X_sp.
EASV_347	-2.303	higherTreatment	ZnL	Eukaryota	Alveolata	Dinoflagellata	Dinophyceae	Dinophyceae_X	Dinophyceae_XX	Dinophyceae_XXX	Dinophyceae_XXX_sp.
EASV_350	4.19376	lowerTreatment	ZnL	Eukaryota	Stramenopiles	Ochrophyta	Chrysophyceae	Chrysophyceae_X	Chrysophyceae_Clade-C	Chrysophyceae_Clade-C_X	Chrysophyceae_Clade-C_X_sp.
EASV_356	4.86282	lowerTreatment	ZnL	Eukaryota	Alveolata	Ciliophora	Spirotrichea	Tintinnida	TIN_11	Helicostomella	Helicostomella_subulata
EASV_358	-3.65365	higherTreatment	ZnL	Eukaryota	Alveolata	Dinoflagellata	Dinophyceae	Suessiales	Suessiaceae	Pelagodinium	NA
EASV_382	4.09697	lowerTreatment	ZnL	Eukaryota	Alveolata	Ciliophora	Spirotrichea	Tintinnida	Eutintinnidae	Eutintinnus	NA
EASV_392	-2.28725	higherTreatment	ZnL	Eukaryota	Alveolata	Ciliophora	NA	NA	NA	NA	NA
EASV_396	4.63815	lowerTreatment	ZnL	Eukaryota	Stramenopiles	Ochrophyta	Dictyochophyceae	Dictyochophyceae_X	Florenciellales	Pseudochattonella	NA
EASV_399	2.37254	lowerTreatment	ZnL	Eukaryota	Hacrobia	Haptophyta	Prymnesiophyceae	Prymnesiales	Chrysochromulinaceae	Chrysochromulina	Chrysochromulina_sp.
EASV_4	4.55607	lowerTreatment	ZnL	Eukaryota	Alveolata	Dinoflagellata	Syndiniales	Dino-Group-II	Dino-Group-II-Clade-6	Dino-Group-II-Clade-6_X	Dino-Group-II-Clade-6_X_sp.
EASV_402	12.5406	lowerTreatment	ZnL	Eukaryota	Alveolata	Dinoflagellata	Dinophyceae	NA	NA	NA	NA
EASV_425	-2.04378	higherTreatment	ZnL	Eukaryota	Alveolata	Ciliophora	Oligohymenophorea	Oligohymenophorea_X	Oligohymenophorea_XX	Oligohymenophorea_XXX	Oligohymenophorea_XXX_sp.
EASV_438	4.57233	lowerTreatment	ZnL	Eukaryota	Hacrobia	Picozoa	Picozoa_X	Picozoa_XX	Picozoa_XXX	Picozoa_XXXX	Picozoa_XXXX_sp.
EASV_449	-2.85484	higherTreatment	ZnL	Eukaryota	Alveolata	Dinoflagellata	Syndiniales	Dino-Group-I	Dino-Group-I-Clade-5	Dino-Group-I-Clade-5_X	Dino-Group-I-Clade-5_X_sp.
EASV_465	4.45555	lowerTreatment	ZnL	Eukaryota	Stramenopiles	Pseudofungi	MAST-1	MAST-1A	MAST-1A_X	MAST-1A_XX	MAST-1A_XX_sp.
EASV_472	4.72197	lowerTreatment	ZnL	Eukaryota	Archaeplastida	Chlorophyta	Pyramimonadales	Pyramimonadales_X	Pyramimonadales_XX	Pterosperma	Pterosperma_sp.
EASV_484	3.69981	lowerTreatment	ZnL	Eukaryota	Stramenopiles	Ochrophyta	Dictyochophyceae	Dictyochophyceae_X	Pedinellales	Pseudopedinella	Pseudopedinella_sp.
EASV_494	4.20634	lowerTreatment	ZnL	Eukaryota	Alveolata	Dinoflagellata	Dinophyceae	Gymnodiniales	NA	NA	NA
EASV_54	-3.60396	higherTreatment	ZnL	Eukaryota	Stramenopiles	Ochrophyta	Dictyochophyceae	Dictyochophyceae_X	Pedinellales	Pedinellales_X	Pedinellales_X_sp.
EASV_545	-3.46051	higherTreatment	ZnL	Eukaryota	Alveolata	Dinoflagellata	Syndiniales	Dino-Group-III	Dino-Group-III_X	Dino-Group-III_XX	Dino-Group-III_XX_sp.
EASV_555	3.84844	lowerTreatment	ZnL	Eukaryota	Archaeplastida	Chlorophyta	Pyramimonadales	Pyramimonadales_X	Pyramimonadales_XX	Cymbomonas	Cymbomonas_tetramitiformis
EASV_56	3.56743	lowerTreatment	ZnL	Eukaryota	Alveolata	Dinoflagellata	Dinophyceae	Dinophyceae_X	Dinophyceae_XX	Dinophyceae_XXX	Dinophyceae_XXX_sp.
EASV_565	4.226	lowerTreatment	ZnL	Eukaryota	Opisthokonta	Choanoflagellida	Choanoflagellatea	Acanthoecida	Stephanoecidae_Group_D	Stephanoecidae_Group_D_X	Stephanoecidae_Group_D_X_sp.
EASV_568	4.20862	lowerTreatment	ZnL	Eukaryota	Stramenopiles	Ochrophyta	Dictyochophyceae	Dictyochophyceae_X	Florenciellales	Pseudochattonella	Pseudochattonella_verruculosa
EASV_575	3.8765	lowerTreatment	ZnL	Eukaryota	Stramenopiles	Opalozoa	MAST-3	MAST-3I	MAST-3I_X	MAST-3I_XX	MAST-3I_XX_sp.
EASV_582	4.10723	lowerTreatment	ZnL	Eukaryota	Stramenopiles	Opalozoa	MAST-3	MAST-3F	MAST-3F_X	MAST-3F_XX	MAST-3F_XX_sp.
EASV_589	4.11488	lowerTreatment	ZnL	Eukaryota	Stramenopiles	Ochrophyta	Dictyochophyceae	Dictyochophyceae_X	Florenciellales	Pseudochattonella	Pseudochattonella_farcimen
EASV_606	4.09374	lowerTreatment	ZnL	Eukaryota	Alveolata	Dinoflagellata	Syndiniales	Dino-Group-II	Dino-Group-II-Clade-16	Dino-Group-II-Clade-16_X	Dino-Group-II-Clade-16_X_sp.
EASV_607	4.08865	lowerTreatment	ZnL	Eukaryota	Archaeplastida	Chlorophyta	Pyramimonadales	Pyramimonadales_X	Pyramimonadales_XX	Pterosperma	NA
EASV_668	3.78919	lowerTreatment	ZnL	Eukaryota	Alveolata	Ciliophora	Spirotrichea	Strombidiida_D	Strombidiida_D_X	Strombidiida_D_XX	Strombidiida_D_XX_sp.
EASV_676	3.90825	lowerTreatment	ZnL	Eukaryota	Hacrobia	Haptophyta	Prymnesiophyceae	Prymnesiales	Chrysochromulinaceae	Chrysochromulina	Chrysochromulina_sp.
EASV_692	3.94141	lowerTreatment	ZnL	Eukaryota	Stramenopiles	Opalozoa	MAST-3	MAST-3I	MAST-3I_X	MAST-3I_XX	MAST-3I_XX_sp.
EASV_71	4.89005	lowerTreatment	ZnL	Eukaryota	Alveolata	Dinoflagellata	Syndiniales	Dino-Group-III	Dino-Group-III_X	Dino-Group-III_XX	Dino-Group-III_XX_sp.
EASV_725	3.95102	lowerTreatment	ZnL	Eukaryota	Stramenopiles	Ochrophyta	Pelagophyceae	Pelagophyceae_X	Pelagophyceae_XX	Pelagophyceae_XXX	Pelagophyceae_XXX_sp.
EASV_740	3.40201	lowerTreatment	ZnL	Eukaryota	Stramenopiles	Stramenopiles_X	Stramenopiles_XX	Stramenopiles_XXX	Stramenopiles_XXXX	Stramenopiles_XXXXX	Stramenopiles_XXXXX_sp.
EASV_745	3.75263	lowerTreatment	ZnL	Eukaryota	Archaeplastida	Chlorophyta	Pyramimonadales	Pyramimonadales_X	Pyramimonadales_XX	Pterosperma	Pterosperma_cristatum
EASV_753	3.77395	lowerTreatment	ZnL	Eukaryota	Hacrobia	Haptophyta	Prymnesiophyceae	Prymnesiales	Chrysochromulinaceae	Chrysochromulina	Chrysochromulina_sp.
EASV_76	4.29874	lowerTreatment	ZnL	Eukaryota	Alveolata	Ciliophora	Spirotrichea	Tintinnida	Tintinnida_X	Tintinnida_XX	Tintinnida_XX_sp.
EASV_85	6.25287	lowerTreatment	ZnL	Eukaryota	Alveolata	Ciliophora	CONThreeP	CONThreeP_X	CONThreeP_XX	Askenasia	Askenasia_sp.
EASV_87	4.24617	lowerTreatment	ZnL	Eukaryota	Hacrobia	Picozoa	Picozoa_X	Picozoa_XX	Picozoa_XXX	Picozoa_XXXX	Picozoa_XXXX_sp.
EASV_88	-1.69301	higherTreatment	ZnL	Eukaryota	Rhizaria	Cercozoa	Filosa-Imbricatea	Filosa-Imbricatea_X	Novel-clade-2	Novel-clade-2_X	Novel-clade-2_X_sp.
EASV_89	3.42935	lowerTreatment	ZnL	Eukaryota	Alveolata	Dinoflagellata	Syndiniales	Dino-Group-II	Dino-Group-II-Clade-10-and-11	Dino-Group-II-Clade-10-and-11_X	Dino-Group-II-Clade-10-and-11_X_sp.
EASV_99	5.86237	lowerTreatment	ZnL	Eukaryota	Alveolata	Ciliophora	Spirotrichea	Choreotrichida	Strobilidiidae_I	Pelagostrobilidium	Pelagostrobilidium_sp.
EASV_101	5.56024	lowerTreatment	ZnH	Eukaryota	Alveolata	Ciliophora	Spirotrichea	Tintinnida	Tintinnida_X	Tintinnida_XX	Tintinnida_XX_sp.
EASV_1013	-3.50153	higherTreatment	ZnH	Eukaryota	Rhizaria	Cercozoa	Chlorarachniophyceae	Chlorarachnida	Chlorarachnida_X	Chlorarachnida_XX	Chlorarachnida_XX_sp.
EASV_102	5.32615	lowerTreatment	ZnH	Eukaryota	Alveolata	Dinoflagellata	Dinophyceae	NA	NA	NA	NA
EASV_105	-3.34152	higherTreatment	ZnH	Eukaryota	Stramenopiles	Ochrophyta	Chrysophyceae	Chrysophyceae_X	Chrysophyceae_Clade-F	Paraphysomonas	Paraphysomonas_imperforata
EASV_106	-2.47916	higherTreatment	ZnH	Eukaryota	Alveolata	Dinoflagellata	Syndiniales	Dino-Group-II	Dino-Group-II-Clade-2	Dino-Group-II-Clade-2_X	Dino-Group-II-Clade-2_X_sp.
EASV_12	-4.77627	higherTreatment	ZnH	Eukaryota	Hacrobia	Telonemia	Telonemia_X	Telonemia_XX	Telonemia-Group-2	Telonemia-Group-2_X	Telonemia-Group-2_X_sp.
EASV_120	-3.47556	higherTreatment	ZnH	Eukaryota	Stramenopiles	Sagenista	MAST-8	MAST-8B	MAST-8B_X	MAST-8B_XX	MAST-8B_XX_sp.
EASV_126	5.42688	lowerTreatment	ZnH	Eukaryota	Stramenopiles	Pseudofungi	MAST-1	MAST-1C	MAST-1C_X	MAST-1C_XX	MAST-1C_XX_sp.
EASV_130	5.35946	lowerTreatment	ZnH	Eukaryota	Alveolata	Ciliophora	Spirotrichea	Tintinnida	Eutintinnidae	Eutintinnus	Eutintinnus_sp.
EASV_131	-4.83067	higherTreatment	ZnH	Eukaryota	Stramenopiles	Sagenista	MAST-8	MAST-8A	MAST-8A_X	MAST-8A_XX	MAST-8A_XX_sp.
EASV_132	5.4353	lowerTreatment	ZnH	Eukaryota	Hacrobia	Picozoa	Picozoa_X	Picozoa_XX	Picozoa_XXX	Picozoa_XXXX	Picozoa_XXXX_sp.
EASV_138	2.84228	lowerTreatment	ZnH	Eukaryota	Alveolata	Ciliophora	Spirotrichea	Strombidiida_G	Strombidiida_G_X	Strombidiida_G_XX	Strombidiida_G_XX_sp.
EASV_14	2.90988	lowerTreatment	ZnH	Eukaryota	Archaeplastida	Chlorophyta	Mamiellophyceae	Mamiellales	Bathycoccaceae	Ostreococcus	Ostreococcus_clade_B
EASV_144	4.89659	lowerTreatment	ZnH	Eukaryota	Hacrobia	Picozoa	Picozoa_X	Picozoa_XX	Picozoa_XXX	Picozoa_XXXX	Picozoa_XXXX_sp.
EASV_148	-3.14152	higherTreatment	ZnH	Eukaryota	Stramenopiles	Sagenista	MAST-8	MAST-8C	MAST-8C_X	MAST-8C_XX	MAST-8C_XX_sp.
EASV_149	-2.14266	higherTreatment	ZnH	Eukaryota	Alveolata	Dinoflagellata	Syndiniales	Dino-Group-I	Dino-Group-I-Clade-5	Dino-Group-I-Clade-5_X	Dino-Group-I-Clade-5_X_sp.
EASV_150	4.23518	lowerTreatment	ZnH	Eukaryota	Alveolata	Ciliophora	Oligohymenophorea	OLIGO5	OLIGO5_X	OLIGO5_XX	OLIGO5_XX_sp.
EASV_151	-4.2018	higherTreatment	ZnH	Eukaryota	Rhizaria	Cercozoa	Filosa-Imbricatea	Filosa-Imbricatea_X	Novel-clade-2	Novel-clade-2_X	Novel-clade-2_X_sp.
EASV_157	-2.44259	higherTreatment	ZnH	Eukaryota	Alveolata	Dinoflagellata	Dinophyceae	Peridiniales	Thoracosphaeraceae	Luciella	Luciella_sp.
EASV_16	2.16914	lowerTreatment	ZnH	Eukaryota	Alveolata	Dinoflagellata	Syndiniales	Dino-Group-II	Dino-Group-II-Clade-8	Dino-Group-II-Clade-8_X	Dino-Group-II-Clade-8_X_sp.
EASV_165	4.19272	lowerTreatment	ZnH	Eukaryota	Alveolata	Dinoflagellata	Dinophyceae	Gymnodiniales	NA	NA	NA
EASV_166	-2.68844	higherTreatment	ZnH	Eukaryota	Alveolata	Dinoflagellata	Dinophyceae	Suessiales	Suessiales_X	Suessiales_XX	Suessiales_XX_sp.
EASV_169	2.13608	lowerTreatment	ZnH	Eukaryota	Alveolata	Dinoflagellata	Syndiniales	Dino-Group-II	Dino-Group-II-Clade-8	Dino-Group-II-Clade-8_X	Dino-Group-II-Clade-8_X_sp.
EASV_17	-2.90013	higherTreatment	ZnH	Eukaryota	Stramenopiles	Opalozoa	Bicoecea	Borokales	Borokaceae	Borokaceae_X	Borokaceae_X_sp.
EASV_176	-3.766	higherTreatment	ZnH	Eukaryota	Hacrobia	Telonemia	Telonemia_X	Telonemia_XX	Telonemia-Group-2	Telonemia-Group-2_X	Telonemia-Group-2_X_sp.
EASV_18	3.79482	lowerTreatment	ZnH	Eukaryota	Alveolata	Ciliophora	Spirotrichea	Tintinnida	Eutintinnidae	Eutintinnidae_X	Eutintinnidae_X_sp.
EASV_188	4.55135	lowerTreatment	ZnH	Eukaryota	Alveolata	Ciliophora	Nassophorea	Nassophorea_X	Discotrichidae	NASSO_1	NASSO_1_sp.
EASV_189	-2.56051	higherTreatment	ZnH	Eukaryota	Stramenopiles	Opalozoa	Bicoecea	Bicoecales	Bicoecaceae	Bicosoeca	Bicosoeca_vacillans
EASV_191	-2.23217	higherTreatment	ZnH	Eukaryota	Alveolata	Dinoflagellata	Syndiniales	Dino-Group-I	Dino-Group-I-Clade-5	Dino-Group-I-Clade-5_X	Dino-Group-I-Clade-5_X_sp.
EASV_194	4.48364	lowerTreatment	ZnH	Eukaryota	Alveolata	Dinoflagellata	Syndiniales	Dino-Group-I	Dino-Group-I-Clade-1	Dino-Group-I-Clade-1_X	Dino-Group-I-Clade-1_X_sp.
EASV_2	2.45611	lowerTreatment	ZnH	Eukaryota	Archaeplastida	Chlorophyta	Mamiellophyceae	Mamiellales	Bathycoccaceae	Ostreococcus	Ostreococcus_lucimarinus
EASV_20	2.63031	lowerTreatment	ZnH	Eukaryota	Archaeplastida	Chlorophyta	Mamiellophyceae	Mamiellales	Bathycoccaceae	Bathycoccus	Bathycoccus_prasinos
EASV_200	-2.37449	higherTreatment	ZnH	Eukaryota	Stramenopiles	Ochrophyta	Chrysophyceae	Chrysophyceae_X	Chrysophyceae_Clade-F	Paraphysomonas	Paraphysomonas_sp.
EASV_203	4.86536	lowerTreatment	ZnH	Eukaryota	Hacrobia	Picozoa	Picozoa_X	Picozoa_XX	Picozoa_XXX	Picozoa_XXXX	Picozoa_XXXX_sp.
EASV_206	5.0325	lowerTreatment	ZnH	Eukaryota	Hacrobia	Picozoa	Picozoa_X	Picozoa_XX	Picozoa_XXX	Picozoa_XXXX	Picozoa_XXXX_sp.
EASV_208	-4.25293	higherTreatment	ZnH	Eukaryota	Stramenopiles	Ochrophyta	Dictyochophyceae	Dictyochophyceae_X	Florenciellales	Florenciellales_X	Florenciellales_X_sp.
EASV_209	4.08666	lowerTreatment	ZnH	Eukaryota	Alveolata	Dinoflagellata	Syndiniales	Dino-Group-II	Dino-Group-II-Clade-26	Dino-Group-II-Clade-26_X	Dino-Group-II-Clade-26_X_sp.
EASV_210	-2.68047	higherTreatment	ZnH	Eukaryota	Rhizaria	Cercozoa	Filosa-Imbricatea	Filosa-Imbricatea_X	Novel-clade-2	Novel-clade-2_X	Novel-clade-2_X_sp.
EASV_226	3.54425	lowerTreatment	ZnH	Eukaryota	Hacrobia	Haptophyta	Prymnesiophyceae	Prymnesiales	Chrysochromulinaceae	Chrysochromulina	Chrysochromulina_sp.
EASV_229	-5.39361	higherTreatment	ZnH	Eukaryota	Stramenopiles	Opalozoa	Bicoecea	Bicoecales	Bicoecaceae	Bicoecaceae_X	Bicoecaceae_X_sp.
EASV_23	-4.75586	higherTreatment	ZnH	Eukaryota	Stramenopiles	Opalozoa	Bicoecea	Bicoecales	Bicoecaceae	Bicoecaceae_X	Bicoecaceae_X_sp.
EASV_231	4.15761	lowerTreatment	ZnH	Eukaryota	Hacrobia	Centroheliozoa	Centroheliozoa_X	Pterocystida	Pterocystida_X	Pterocystida_XX	Pterocystida_XX_sp.
EASV_233	4.57024	lowerTreatment	ZnH	Eukaryota	Hacrobia	Picozoa	Picozoa_X	Picozoa_XX	Picozoa_XXX	Picozoa_XXXX	Picozoa_XXXX_sp.
EASV_235	-4.59273	higherTreatment	ZnH	Eukaryota	Archaeplastida	Chlorophyta	Chlorophyceae	Chlamydomonadales	Chlamydomonadales_X	Chlamydomonas	Chlamydomonas_sp.
EASV_239	-5.31999	higherTreatment	ZnH	Eukaryota	Stramenopiles	Opalozoa	Bicoecea	Bicoecales	Bicoecaceae	Bicoecaceae_X	Bicoecaceae_X_sp.
EASV_240	-3.65515	higherTreatment	ZnH	Eukaryota	Rhizaria	Cercozoa	Filosa-Thecofilosea	Ebriida	TAGIRI1-lineage	TAGIRI1-lineage_X	TAGIRI1-lineage_X_sp.
EASV_241	-5.34978	higherTreatment	ZnH	Eukaryota	Stramenopiles	Opalozoa	Bicoecea	Bicoecales	Bicoecaceae	Bicoecaceae_X	Bicoecaceae_X_sp.
EASV_244	4.8313	lowerTreatment	ZnH	Eukaryota	Stramenopiles	Ochrophyta	Dictyochophyceae	Dictyochophyceae_X	Florenciellales	Florenciellales_X	Florenciellales_X_sp.
EASV_249	-3.34126	higherTreatment	ZnH	Eukaryota	Rhizaria	Cercozoa	Filosa-Imbricatea	Filosa-Imbricatea_X	Novel-clade-2	Novel-clade-2_X	Novel-clade-2_X_sp.
EASV_252	4.95203	lowerTreatment	ZnH	Eukaryota	Opisthokonta	Choanoflagellida	Choanoflagellatea	Acanthoecida	Stephanoecidae_Group_D	Stephanoecidae_Group_D_X	Stephanoecidae_Group_D_X_sp.
EASV_258	-3.51606	higherTreatment	ZnH	Eukaryota	Stramenopiles	Ochrophyta	Chrysophyceae	Chrysophyceae_X	NA	NA	NA
EASV_259	-2.17136	higherTreatment	ZnH	Eukaryota	Stramenopiles	Sagenista	Labyrinthulomycetes	Thraustochytriales	Thraustochytriaceae	Thraustochytriaceae_X	Thraustochytriaceae_X_sp.
EASV_26	2.94431	lowerTreatment	ZnH	Eukaryota	Alveolata	Dinoflagellata	Syndiniales	Dino-Group-II	Dino-Group-II-Clade-10-and-11	Dino-Group-II-Clade-10-and-11_X	Dino-Group-II-Clade-10-and-11_X_sp.
EASV_279	-2.47797	higherTreatment	ZnH	Eukaryota	Alveolata	Dinoflagellata	Syndiniales	Dino-Group-II	Dino-Group-II-Clade-20	Dino-Group-II-Clade-20_X	Dino-Group-II-Clade-20_X_sp.
EASV_281	3.30703	lowerTreatment	ZnH	Eukaryota	Hacrobia	Centroheliozoa	Centroheliozoa_X	Pterocystida	Pterocystida_X	Pterocystida_XX	Pterocystida_XX_sp.
EASV_29	-1.99707	higherTreatment	ZnH	Eukaryota	Alveolata	Dinoflagellata	Syndiniales	Dino-Group-I	Dino-Group-I-Clade-5	Dino-Group-I-Clade-5_X	Dino-Group-I-Clade-5_X_sp.
EASV_295	-2.40318	higherTreatment	ZnH	Eukaryota	Alveolata	Dinoflagellata	Dinophyceae	Suessiales	Suessiaceae	Pelagodinium	NA
EASV_297	-5.24398	higherTreatment	ZnH	Eukaryota	Stramenopiles	Ochrophyta	Bolidophyceae	Parmales	Parmales_env_3	Parmales_env_3A	Parmales_env_3A_sp.
EASV_30	2.37117	lowerTreatment	ZnH	Eukaryota	Alveolata	Dinoflagellata	Syndiniales	Dino-Group-II	Dino-Group-II-Clade-8	Dino-Group-II-Clade-8_X	Dino-Group-II-Clade-8_X_sp.
EASV_308	-2.77899	higherTreatment	ZnH	Eukaryota	Stramenopiles	Ochrophyta	Dictyochophyceae	Dictyochophyceae_X	Florenciellales	Florenciella	Florenciella_parvula
EASV_31	5.19035	lowerTreatment	ZnH	Eukaryota	Alveolata	Ciliophora	Spirotrichea	Choreotrichida	Strobilidiidae_I	Strobilidiidae_I_X	Strobilidiidae_I_X_sp.
EASV_317	-4.15158	higherTreatment	ZnH	Eukaryota	Stramenopiles	Ochrophyta	Dictyochophyceae	Dictyochophyceae_X	NA	NA	NA
EASV_322	-5.17392	higherTreatment	ZnH	Eukaryota	Stramenopiles	Stramenopiles_X	Stramenopiles_XX	Stramenopiles_XXX	Stramenopiles_XXXX	Stramenopiles_XXXXX	Stramenopiles_XXXXX_sp.
EASV_324	-5.1042	higherTreatment	ZnH	Eukaryota	Stramenopiles	Ochrophyta	Bolidophyceae	Parmales	Parmales_env_2	Parmales_env_2_X	Parmales_env_2_X_sp.
EASV_326	-3.10255	higherTreatment	ZnH	Eukaryota	Alveolata	Dinoflagellata	Dinophyceae	Dinophyceae_X	Dinophyceae_XX	Dinophyceae_XXX	Dinophyceae_XXX_sp.
EASV_33	-2.01464	higherTreatment	ZnH	Eukaryota	Alveolata	Dinoflagellata	Syndiniales	Dino-Group-II	Dino-Group-II-Clade-2	Dino-Group-II-Clade-2_X	Dino-Group-II-Clade-2_X_sp.
EASV_333	3.10422	lowerTreatment	ZnH	Eukaryota	Alveolata	Ciliophora	Spirotrichea	Choreotrichida	Strobilidiidae_I	Pelagostrobilidium	Pelagostrobilidium_sp.
EASV_34	-3.60998	higherTreatment	ZnH	Eukaryota	Rhizaria	Cercozoa	Filosa-Imbricatea	Filosa-Imbricatea_X	Novel-clade-2	Novel-clade-2_X	Novel-clade-2_X_sp.
EASV_342	4.26523	lowerTreatment	ZnH	Eukaryota	Alveolata	Dinoflagellata	Syndiniales	Dino-Group-II	Dino-Group-II-Clade-14	Dino-Group-II-Clade-14_X	Dino-Group-II-Clade-14_X_sp.
EASV_343	-5.15954	higherTreatment	ZnH	Eukaryota	Stramenopiles	Ochrophyta	Bolidophyceae	Parmales	Parmales_env_3	Parmales_env_3A	Parmales_env_3A_sp.
EASV_348	-5.13963	higherTreatment	ZnH	Eukaryota	Hacrobia	Telonemia	Telonemia_X	Telonemia_XX	Telonemia-Group-2	Telonemia-Group-2_X	Telonemia-Group-2_X_sp.
EASV_350	4.63831	lowerTreatment	ZnH	Eukaryota	Stramenopiles	Ochrophyta	Chrysophyceae	Chrysophyceae_X	Chrysophyceae_Clade-C	Chrysophyceae_Clade-C_X	Chrysophyceae_Clade-C_X_sp.
EASV_353	-3.68809	higherTreatment	ZnH	Eukaryota	Stramenopiles	Sagenista	MAST-8	MAST-8A	MAST-8A_X	MAST-8A_XX	MAST-8A_XX_sp.
EASV_354	-4.07164	higherTreatment	ZnH	Eukaryota	Stramenopiles	Sagenista	MAST-8	MAST-8E	MAST-8E_X	MAST-8E_XX	MAST-8E_XX_sp.
EASV_358	-4.01468	higherTreatment	ZnH	Eukaryota	Alveolata	Dinoflagellata	Dinophyceae	Suessiales	Suessiaceae	Pelagodinium	NA
EASV_37	-4.2531	higherTreatment	ZnH	Eukaryota	Stramenopiles	Sagenista	MAST-8	MAST-8A	MAST-8A_X	MAST-8A_XX	MAST-8A_XX_sp.
EASV_382	5.3579	lowerTreatment	ZnH	Eukaryota	Alveolata	Ciliophora	Spirotrichea	Tintinnida	Eutintinnidae	Eutintinnus	NA
EASV_39	4.81324	lowerTreatment	ZnH	Eukaryota	Hacrobia	Picozoa	Picozoa_X	Picozoa_XX	Picozoa_XXX	Picozoa_XXXX	Picozoa_XXXX_sp.
EASV_396	4.28668	lowerTreatment	ZnH	Eukaryota	Stramenopiles	Ochrophyta	Dictyochophyceae	Dictyochophyceae_X	Florenciellales	Pseudochattonella	NA
EASV_397	-4.85504	higherTreatment	ZnH	Eukaryota	Stramenopiles	Sagenista	MAST-8	MAST-8A	MAST-8A_X	MAST-8A_XX	MAST-8A_XX_sp.
EASV_4	3.69879	lowerTreatment	ZnH	Eukaryota	Alveolata	Dinoflagellata	Syndiniales	Dino-Group-II	Dino-Group-II-Clade-6	Dino-Group-II-Clade-6_X	Dino-Group-II-Clade-6_X_sp.
EASV_400	-3.27615	higherTreatment	ZnH	Eukaryota	Rhizaria	Cercozoa	Chlorarachniophyceae	Chlorarachnida	Minorisa-lineage	Minorisa	Minorisa_minuta
EASV_408	3.63256	lowerTreatment	ZnH	Eukaryota	Alveolata	Dinoflagellata	Syndiniales	Dino-Group-II	Dino-Group-II-Clade-7	Dino-Group-II-Clade-7_X	Dino-Group-II-Clade-7_X_sp.
EASV_41	5.34395	lowerTreatment	ZnH	Eukaryota	Alveolata	Dinoflagellata	Syndiniales	Dino-Group-II	Dino-Group-II-Clade-10-and-11	Dino-Group-II-Clade-10-and-11_X	Dino-Group-II-Clade-10-and-11_X_sp.
EASV_410	4.13301	lowerTreatment	ZnH	Eukaryota	Stramenopiles	Sagenista	MAST-4	MAST-4A	MAST-4A_X	MAST-4A_XX	MAST-4A_XX_sp.
EASV_415	3.92793	lowerTreatment	ZnH	Eukaryota	Alveolata	Dinoflagellata	Syndiniales	Dino-Group-II	Dino-Group-II-Clade-5	Dino-Group-II-Clade-5_X	Dino-Group-II-Clade-5_X_sp.
EASV_420	-3.62003	higherTreatment	ZnH	Eukaryota	Stramenopiles	Ochrophyta	Chrysophyceae	Chrysophyceae_X	Chrysophyceae_Clade-F	NA	NA
EASV_438	4.22925	lowerTreatment	ZnH	Eukaryota	Hacrobia	Picozoa	Picozoa_X	Picozoa_XX	Picozoa_XXX	Picozoa_XXXX	Picozoa_XXXX_sp.
EASV_448	-4.8703	higherTreatment	ZnH	Eukaryota	Stramenopiles	Ochrophyta	Dictyochophyceae	Dictyochophyceae_X	NA	NA	NA
EASV_45	-4.05443	higherTreatment	ZnH	Eukaryota	Stramenopiles	Sagenista	MAST-8	MAST-8B	MAST-8B_X	MAST-8B_XX	MAST-8B_XX_sp.
EASV_459	-2.95433	higherTreatment	ZnH	Eukaryota	Stramenopiles	Ochrophyta	Dictyochophyceae	Dictyochophyceae_X	Pedinellales	Pedinellales_X	Pedinellales_X_sp.
EASV_46	-5.25659	higherTreatment	ZnH	Eukaryota	Stramenopiles	Ochrophyta	Bolidophyceae	Parmales	Parmales_env_3	Parmales_env_3A	Parmales_env_3A_sp.
EASV_465	4.12101	lowerTreatment	ZnH	Eukaryota	Stramenopiles	Pseudofungi	MAST-1	MAST-1A	MAST-1A_X	MAST-1A_XX	MAST-1A_XX_sp.
EASV_472	4.30216	lowerTreatment	ZnH	Eukaryota	Archaeplastida	Chlorophyta	Pyramimonadales	Pyramimonadales_X	Pyramimonadales_XX	Pterosperma	Pterosperma_sp.
EASV_476	-4.82076	higherTreatment	ZnH	Eukaryota	Stramenopiles	Opalozoa	Bicoecea	Borokales	Borokaceae	Borokaceae_X	Borokaceae_X_sp.
EASV_48	-4.94893	higherTreatment	ZnH	Eukaryota	Rhizaria	Cercozoa	Filosa-Imbricatea	Filosa-Imbricatea_X	Novel-clade-2	Novel-clade-2_X	Novel-clade-2_X_sp.
EASV_486	4.1531	lowerTreatment	ZnH	Eukaryota	Stramenopiles	Ochrophyta	Bacillariophyta	Bacillariophyta_X	Radial-centric-basal-Coscinodiscophyceae	Leptocylindrus	Leptocylindrus_sp.
EASV_51	3.69846	lowerTreatment	ZnH	Eukaryota	Alveolata	Dinoflagellata	Dinophyceae	Dinophyceae_X	Dinophyceae_XX	Dinophyceae_XXX	Dinophyceae_XXX_sp.
EASV_52	3.11401	lowerTreatment	ZnH	Eukaryota	Alveolata	Ciliophora	Spirotrichea	Choreotrichida	Leegaardiellidae_B	Leegaardiella	Leegaardiella_sp.
EASV_527	-3.4196	higherTreatment	ZnH	Eukaryota	Alveolata	Dinoflagellata	Syndiniales	Dino-Group-I	Dino-Group-I-Clade-5	Dino-Group-I-Clade-5_X	Dino-Group-I-Clade-5_X_sp.
EASV_533	-3.25129	higherTreatment	ZnH	Eukaryota	Stramenopiles	Sagenista	MAST-9	MAST-9D	MAST-9D_X	MAST-9D_XX	MAST-9D_XX_sp.
EASV_547	-4.58502	higherTreatment	ZnH	Eukaryota	Stramenopiles	Stramenopiles_X	Stramenopiles_XX	Stramenopiles_XXX	Stramenopiles_XXXX	Stramenopiles_XXXXX	Stramenopiles_XXXXX_sp.
EASV_556	-3.53558	higherTreatment	ZnH	Eukaryota	Stramenopiles	Ochrophyta	Dictyochophyceae	Dictyochophyceae_X	Pedinellales	Pedinellales_X	Pedinellales_X_sp.
EASV_559	14.1066	lowerTreatment	ZnH	Eukaryota	Alveolata	Ciliophora	Spirotrichea	Tintinnida	Tintinnida_X	Tintinnida_XX	Tintinnida_XX_sp.
EASV_56	4.7256	lowerTreatment	ZnH	Eukaryota	Alveolata	Dinoflagellata	Dinophyceae	Dinophyceae_X	Dinophyceae_XX	Dinophyceae_XXX	Dinophyceae_XXX_sp.
EASV_564	-3.55429	higherTreatment	ZnH	Eukaryota	Amoebozoa	Lobosa	Discosea-Flabellinia	Dactylopodida	Paramoebidae	Neoparamoeba	Neoparamoeba_branchiphila
EASV_575	3.46996	lowerTreatment	ZnH	Eukaryota	Stramenopiles	Opalozoa	MAST-3	MAST-3I	MAST-3I_X	MAST-3I_XX	MAST-3I_XX_sp.
EASV_577	-4.08928	higherTreatment	ZnH	Eukaryota	Stramenopiles	Ochrophyta	Dictyochophyceae	Dictyochophyceae_X	Florenciellales	Florenciellales_X	Florenciellales_X_sp.
EASV_579	-3.77483	higherTreatment	ZnH	Eukaryota	Alveolata	Dinoflagellata	Dinophyceae	Gymnodiniales	Gymnodiniaceae	NA	NA
EASV_59	-2.68384	higherTreatment	ZnH	Eukaryota	Stramenopiles	Sagenista	MAST-10	MAST-10_X	MAST-10_XX	MAST-10_XXX	MAST-10_XXX_sp.
EASV_590	-2.82991	higherTreatment	ZnH	Eukaryota	Stramenopiles	Pseudofungi	MAST-2	MAST-2C	MAST-2C_X	MAST-2C_XX	MAST-2C_XX_sp.
EASV_645	-3.54685	higherTreatment	ZnH	Eukaryota	Alveolata	Dinoflagellata	Dinophyceae	NA	NA	NA	NA
EASV_647	-4.30438	higherTreatment	ZnH	Eukaryota	Stramenopiles	Ochrophyta	Bolidophyceae	Parmales	Parmales_env_3	Parmales_env_3A	Parmales_env_3A_sp.
EASV_656	-3.50548	higherTreatment	ZnH	Eukaryota	Stramenopiles	Sagenista	MAST-8	MAST-8B	MAST-8B_X	MAST-8B_XX	MAST-8B_XX_sp.
EASV_664	-3.73045	higherTreatment	ZnH	Eukaryota	Stramenopiles	Opalozoa	Bicoecea	Bicoecales	Bicoecaceae	Bicosoeca	Bicosoeca_vacillans
EASV_688	-4.24069	higherTreatment	ZnH	Eukaryota	Stramenopiles	Ochrophyta	Chrysophyceae	Chrysophyceae_X	Chrysophyceae_Clade-F	Paraphysomonas	Paraphysomonas_foraminifera
EASV_691	-3.57139	higherTreatment	ZnH	Eukaryota	Alveolata	Dinoflagellata	Dinophyceae	Dinophyceae_X	Tovelliaceae	Woloszynskia	NA
EASV_692	3.57524	lowerTreatment	ZnH	Eukaryota	Stramenopiles	Opalozoa	MAST-3	MAST-3I	MAST-3I_X	MAST-3I_XX	MAST-3I_XX_sp.
EASV_7	2.78312	lowerTreatment	ZnH	Eukaryota	Alveolata	Dinoflagellata	Syndiniales	Dino-Group-III	Dino-Group-III_X	Dino-Group-III_XX	Dino-Group-III_XX_sp.
EASV_70	2.50138	lowerTreatment	ZnH	Eukaryota	Alveolata	Dinoflagellata	Syndiniales	Dino-Group-II	Dino-Group-II-Clade-13	Dino-Group-II-Clade-13_X	Dino-Group-II-Clade-13_X_sp.
EASV_700	-3.67608	higherTreatment	ZnH	Eukaryota	Alveolata	Dinoflagellata	Syndiniales	Dino-Group-I	Dino-Group-I-Clade-5	Dino-Group-I-Clade-5_X	Dino-Group-I-Clade-5_X_sp.
EASV_71	4.44705	lowerTreatment	ZnH	Eukaryota	Alveolata	Dinoflagellata	Syndiniales	Dino-Group-III	Dino-Group-III_X	Dino-Group-III_XX	Dino-Group-III_XX_sp.
EASV_75	-2.53969	higherTreatment	ZnH	Eukaryota	Alveolata	Dinoflagellata	Syndiniales	Dino-Group-II	Dino-Group-II-Clade-2	Dino-Group-II-Clade-2_X	Dino-Group-II-Clade-2_X_sp.
EASV_76	6.27892	lowerTreatment	ZnH	Eukaryota	Alveolata	Ciliophora	Spirotrichea	Tintinnida	Tintinnida_X	Tintinnida_XX	Tintinnida_XX_sp.
EASV_79	-3.31712	higherTreatment	ZnH	Eukaryota	Alveolata	Dinoflagellata	Dinophyceae	Peridiniales	Heterocapsaceae	Heterocapsa	Heterocapsa_pygmaea
EASV_796	-3.71394	higherTreatment	ZnH	Eukaryota	Stramenopiles	Sagenista	Labyrinthulomycetes	Thraustochytriales	Thraustochytriaceae	Thraustochytriaceae_X	Thraustochytriaceae_X_sp.
EASV_81	-2.31556	higherTreatment	ZnH	Eukaryota	Stramenopiles	Ochrophyta	Bolidophyceae	Parmales	Triparmaceae	Triparma	Triparma_pacifica
EASV_85	5.2814	lowerTreatment	ZnH	Eukaryota	Alveolata	Ciliophora	CONThreeP	CONThreeP_X	CONThreeP_XX	Askenasia	Askenasia_sp.
EASV_87	5.76141	lowerTreatment	ZnH	Eukaryota	Hacrobia	Picozoa	Picozoa_X	Picozoa_XX	Picozoa_XXX	Picozoa_XXXX	Picozoa_XXXX_sp.
EASV_878	-3.57596	higherTreatment	ZnH	Eukaryota	Opisthokonta	Fungi	Ascomycota	Pezizomycotina	Sordariomycetes	Verticillium	Verticillium_leptobactrum
EASV_88	-3.47539	higherTreatment	ZnH	Eukaryota	Rhizaria	Cercozoa	Filosa-Imbricatea	Filosa-Imbricatea_X	Novel-clade-2	Novel-clade-2_X	Novel-clade-2_X_sp.
EASV_888	-3.76416	higherTreatment	ZnH	Eukaryota	Stramenopiles	Sagenista	MAST-8	MAST-8A	MAST-8A_X	MAST-8A_XX	MAST-8A_XX_sp.
EASV_89	6.19765	lowerTreatment	ZnH	Eukaryota	Alveolata	Dinoflagellata	Syndiniales	Dino-Group-II	Dino-Group-II-Clade-10-and-11	Dino-Group-II-Clade-10-and-11_X	Dino-Group-II-Clade-10-and-11_X_sp.
EASV_90	3.10408	lowerTreatment	ZnH	Eukaryota	Hacrobia	Telonemia	Telonemia_X	Telonemia_XX	Telonemia-Group-1	Telonemia-Group-1_X	Telonemia-Group-1_X_sp.
EASV_904	-3.65865	higherTreatment	ZnH	Eukaryota	Rhizaria	Cercozoa	Chlorarachniophyceae	Chlorarachnida	Minorisa-lineage	Minorisa	Minorisa_minuta
EASV_91	-3.67133	higherTreatment	ZnH	Eukaryota	Rhizaria	Cercozoa	Filosa-Imbricatea	Filosa-Imbricatea_X	Novel-clade-2	Novel-clade-2_X	Novel-clade-2_X_sp.
EASV_927	-3.81883	higherTreatment	ZnH	Eukaryota	Stramenopiles	Ochrophyta	Chrysophyceae	Chrysophyceae_X	Chrysophyceae_Clade-F	Paraphysomonas	Paraphysomonas_imperforata
EASV_99	5.92673	lowerTreatment	ZnH	Eukaryota	Alveolata	Ciliophora	Spirotrichea	Choreotrichida	Strobilidiidae_I	Pelagostrobilidium	Pelagostrobilidium_sp.

[truncated: 9 more sheets: Suppl. Table11, Suppl.Table 12, Suppl.Table13, Suppl.Table14, Suppl.Table15, Suppl. Table16, Suppl.Table17, Suppl. Table18, Sheet1]
